# Supplementary material for: The novel GlcNAc 6-phosphate dehydratase NagS governs a metabolic checkpoint that controls nutrient signaling in Streptomyces
Source: PLoS Biol. 2025 Nov 25;23(11):e3003514. doi: 10.1371/journal.pbio.3003514 (PMC12680351; doi:10.1371/journal.pbio.3003514)
Supplement: S1 Data — (XLSX) [file pbio.3003514.s022.xlsx]

## Sheet: Fig.1d
GlcNAc6P_X	GlcNAc6P_Y		ManNAc6P_X	ManNAc6P_Y		GalNAc6P_X	GalNAc6P_Y
0.159925	-0.442722		0.159925	-1.62492		0.159925	-0.22237
0.294577	-0.606481		0.294577	-1.7289		0.294577	-0.1999
0.430484	-0.673931		0.430484	-1.50746		0.430484	-0.205781
0.567645	-0.432324		0.567645	-1.38699		0.567645	-0.180195
0.70606	-0.185514		0.70606	-1.10968		0.70606	-0.160119
0.84573	0.090032		0.84573	-1.08005		0.84573	-0.169771
0.986654	0.275085		0.986654	-0.96471		0.986654	-0.158057
1.12883	0.450166		1.12883	-0.835049		1.12883	-0.181512
1.27226	0.523872		1.27226	-0.866994		1.27226	-0.171552
1.41695	0.598795		1.41695	-0.765818		1.41695	-0.171503
1.56289	0.809928		1.56289	-0.691816		1.56289	-0.147558
1.71009	0.904324		1.71009	-0.597333		1.71009	-0.162046
1.85854	0.845698		1.85854	-0.537318		1.85854	-0.160433
2.00825	1.00137		2.00825	-0.497566		2.00825	-0.136685
2.1592	0.875764		2.1592	-0.430958		2.1592	-0.152473
2.31142	1.01099		2.31142	-0.457699		2.31142	-0.18502
2.46489	1.13587		2.46489	-0.391996		2.46489	-0.142824
2.61961	1.01662		2.61961	-0.433355		2.61961	-0.157493

## Sheet: Fig.1g
c(GlcNAc-6P) mM	0 6-PG	0.33 mM 6-PG	1 mM 6-PG
0.08	6.38261
0.25	18.7535	11.8288	7.07262
0.33	23.6822	13.7017	8.67444
1	39.5525	29.7445	17.7678
2	44.5304	33.022	27.0583
2.67	48.4241	36.6446	29.843
3.33	47.8573	41.5486	33.7367
4	47.8326
5		45.3683	40.4889
6			42.14
8			43.52

## Sheet: Fig.4g
WT	H53A	R64A	S54A	S91A	E94A	S119A	S121A	D179A	N228A
55.26	0	0	5.85	1.6	0	7.98	21.47	0	1.11
54.54	0	0	6.05	1.52	0	7.66	23.77	0	1.02
55	0	0	5.34	1.58	0	7.57	21.65	0	0.86

## Sheet: Fig.s5
Fig.s5b			Fig.s5c			Fig.s5d			Fig.s5e
Time (min)	Abs		Time (min)	Abs		Time (min)	Abs		Time (min)	Abs
0.000833333	0.0562315		0.000833333	0.0775046		0.000833333	0.00382741		0.000833333	-0.0310902
0.0025	0.0568382		0.0025	0.0778701		0.0025	0.00488571		0.0025	-0.0310184
0.00416667	0.0576064		0.00416667	0.078319		0.00416667	0.00482608		0.00416667	-0.0313959
0.00583333	0.057919		0.00583333	0.0811746		0.00583333	0.00640882		0.00583333	-0.0313955
0.0075	0.059285		0.0075	0.0820924		0.0075	0.00667392		0.0075	-0.0308454
0.00916667	0.0583157		0.00916667	0.0809175		0.00916667	0.00549306		0.00916667	-0.0304766
0.0108333	0.0584148		0.0108333	0.0806201		0.0108333	0.00512282		0.0108333	-0.0299662
0.0125	0.0595462		0.0125	0.0809357		0.0125	0.00601037		0.0125	-0.0302381
0.0141667	0.0582122		0.0141667	0.0795334		0.0141667	0.00614472		0.0141667	-0.0297204
0.0158333	0.0590924		0.0158333	0.0802019		0.0158333	0.00595691		0.0158333	-0.02967
0.0175	0.0591382		0.0175	0.0812367		0.0175	0.00651173		0.0175	-0.0297108
0.0191667	0.0593226		0.0191667	0.0807027		0.0191667	0.00602443		0.0191667	-0.0291829
0.0208333	0.0585564		0.0208333	0.0810338		0.0208333	0.00637109		0.0208333	-0.0287735
0.0225	0.0598461		0.0225	0.0821432		0.0225	0.00639812		0.0225	-0.0288418
0.0241667	0.0595881		0.0241667	0.081428		0.0241667	0.00602097		0.0241667	-0.0279286
0.0258333	0.0596065		0.0258333	0.0810204		0.0258333	0.00612243		0.0258333	-0.0298741
0.0275	0.0598664		0.0275	0.0801747		0.0275	0.00571553		0.0275	-0.0289931
0.0291667	0.0592897		0.0291667	0.0810923		0.0291667	0.00567144		0.0291667	-0.0280318
0.0308333	0.0582643		0.0308333	0.0807757		0.0308333	0.00602609		0.0308333	-0.0286904
0.0325	0.0592995		0.0325	0.0820119		0.0325	0.00616021		0.0325	-0.0286722
0.0341667	0.0595056		0.0341667	0.0808784		0.0341667	0.00582109		0.0341667	-0.0291952
0.0358333	0.0594282		0.0358333	0.08124		0.0358333	0.00680069		0.0358333	-0.0292134
0.0375	0.0589266		0.0375	0.0819784		0.0375	0.00601806		0.0375	-0.0292556
0.0391667	0.0590622		0.0391667	0.082155		0.0391667	0.00675594		0.0391667	-0.0290218
0.0408333	0.0598926		0.0408333	0.0813778		0.0408333	0.00638764		0.0408333	-0.0286044
0.0425	0.0592487		0.0425	0.0812351		0.0425	0.00564635		0.0425	-0.029046
0.0441667	0.0599101		0.0441667	0.0812414		0.0441667	0.00662455		0.0441667	-0.0288755
0.0458333	0.0593157		0.0458333	0.0824148		0.0458333	0.00551241		0.0458333	-0.0291541
0.0475	0.0592403		0.0475	0.081952		0.0475	0.00678307		0.0475	-0.0291082
0.0491667	0.0593949		0.0491667	0.0818521		0.0491667	0.0068657		0.0491667	-0.0289693
0.0508333	0.0599696		0.0508333	0.0819267		0.0508333	0.00613338		0.0508333	-0.0289714
0.0525	0.061406		0.0525	0.0828137		0.0525	0.00631236		0.0525	-0.028274
0.0541667	0.060978		0.0541667	0.0813299		0.0541667	0.0071466		0.0541667	-0.0278477
0.0558333	0.0607481		0.0558333	0.0828206		0.0558333	0.00663249		0.0558333	-0.0287802
0.0575	0.0603821		0.0575	0.081938		0.0575	0.00655391		0.0575	-0.0278645
0.0591667	0.0597996		0.0591667	0.0817673		0.0591667	0.00668562		0.0591667	-0.0284997
0.0608333	0.0593237		0.0608333	0.0822469		0.0608333	0.00568558		0.0608333	-0.0286695
0.0625	0.0601459		0.0625	0.0825655		0.0625	0.00673414		0.0625	-0.0291881
0.0641667	0.0602104		0.0641667	0.0836854		0.0641667	0.00573678		0.0641667	-0.0275347
0.0658333	0.0585979		0.0658333	0.0828899		0.0658333	0.00735225		0.0658333	-0.0277963
0.0675	0.0602434		0.0675	0.0831626		0.0675	0.00627727		0.0675	-0.0290253
0.0691667	0.0596137		0.0691667	0.0812065		0.0691667	0.00617187		0.0691667	-0.0281145
0.0708333	0.0588946		0.0708333	0.0823183		0.0708333	0.00643351		0.0708333	-0.0291785
0.0725	0.0608968		0.0725	0.0808005		0.0725	0.00715829		0.0725	-0.0284237
0.0741667	0.0607675		0.0741667	0.0811611		0.0741667	0.00681339		0.0741667	-0.0292211
0.0758333	0.0603674		0.0758333	0.0831864		0.0758333	0.00634656		0.0758333	-0.0297874
0.0775	0.059406		0.0775	0.0824905		0.0775	0.00771613		0.0775	-0.0292683
0.0791667	0.0596349		0.0791667	0.0805312		0.0791667	0.00648125		0.0791667	-0.0290249
0.0808333	0.0585691		0.0808333	0.0822169		0.0808333	0.0059589		0.0808333	-0.0294538
0.0825	0.05931		0.0825	0.081821		0.0825	0.00694102		0.0825	-0.0292594
0.0841667	0.0589112		0.0841667	0.0822632		0.0841667	0.00693176		0.0841667	-0.0293465
0.0858333	0.0588396		0.0858333	0.0822522		0.0858333	0.00734865		0.0858333	-0.0285302
0.0875	0.058973		0.0875	0.0822613		0.0875	0.00686654		0.0875	-0.0278392
0.0891667	0.0606217		0.0891667	0.0831029		0.0891667	0.00688063		0.0891667	-0.0285375
0.0908333	0.0602872		0.0908333	0.0819006		0.0908333	0.00747725		0.0908333	-0.0290628
0.0925	0.0591432		0.0925	0.0826116		0.0925	0.00751641		0.0925	-0.0291725
0.0941667	0.0602999		0.0941667	0.0815084		0.0941667	0.00652479		0.0941667	-0.0297559
0.0958333	0.0598722		0.0958333	0.0815905		0.0958333	0.00645256		0.0958333	-0.029393
0.0975	0.059438		0.0975	0.081383		0.0975	0.00701105		0.0975	-0.0292052
0.0991667	0.0607533		0.0991667	0.0817883		0.0991667	0.00631709		0.0991667	-0.0291585
0.100833	0.0593649		0.100833	0.0818075		0.100833	0.00647492		0.100833	-0.0297809
0.1025	0.0608758		0.1025	0.0818301		0.1025	0.00647607		0.1025	-0.0295224
0.104167	0.0599323		0.104167	0.0823312		0.104167	0.00652524		0.104167	-0.0291393
0.105833	0.0608728		0.105833	0.0821367		0.105833	0.00717434		0.105833	-0.0286052
0.1075	0.0602694		0.1075	0.0824269		0.1075	0.00762568		0.1075	-0.0281579
0.109167	0.0609314		0.109167	0.0820196		0.109167	0.00682867		0.109167	-0.0284368
0.110833	0.0608797		0.110833	0.082331		0.110833	0.00662066		0.110833	-0.0279754
0.1125	0.0594177		0.1125	0.0825863		0.1125	0.00692805		0.1125	-0.0285231
0.114167	0.060153		0.114167	0.0818339		0.114167	0.00721592		0.114167	-0.0281468
0.115833	0.0587501		0.115833	0.081785		0.115833	0.00625779		0.115833	-0.0280744
0.1175	0.0596259		0.1175	0.0819519		0.1175	0.00659036		0.1175	-0.0284918
0.119167	0.0596622		0.119167	0.0841098		0.119167	0.00610862		0.119167	-0.0282015
0.120833	0.060102		0.120833	0.0817377		0.120833	0.00700218		0.120833	-0.0286185
0.1225	0.0607848		0.1225	0.0813905		0.1225	0.00762665		0.1225	-0.0284697
0.124167	0.0588736		0.124167	0.0831661		0.124167	0.00739972		0.124167	-0.0280853
0.125833	0.0608233		0.125833	0.0828995		0.125833	0.00584528		0.125833	-0.0282874
0.1275	0.0595728		0.1275	0.0820468		0.1275	0.006883		0.1275	-0.0292858
0.129167	0.060259		0.129167	0.0819524		0.129167	0.00596934		0.129167	-0.0281601
0.130833	0.058881		0.130833	0.0826689		0.130833	0.0062617		0.130833	-0.029037
0.1325	0.0596994		0.1325	0.0820562		0.1325	0.00660852		0.1325	-0.0282247
0.134167	0.0607325		0.134167	0.0824831		0.134167	0.00635457		0.134167	-0.0291641
0.135833	0.0598666		0.135833	0.0828499		0.135833	0.0065096		0.135833	-0.0286489
0.1375	0.0596018		0.1375	0.0822105		0.1375	0.00657267		0.1375	-0.0285381
0.139167	0.0613652		0.139167	0.0826506		0.139167	0.00751425		0.139167	-0.0288754
0.140833	0.0606417		0.140833	0.0829617		0.140833	0.00770719		0.140833	-0.0290702
0.1425	0.0594357		0.1425	0.0817862		0.1425	0.00591828		0.1425	-0.0289496
0.144167	0.059195		0.144167	0.0821081		0.144167	0.00564031		0.144167	-0.0289542
0.145833	0.0603026		0.145833	0.081574		0.145833	0.00656182		0.145833	-0.0290375
0.1475	0.0593525		0.1475	0.0820769		0.1475	0.00739006		0.1475	-0.0282581
0.149167	0.0591408		0.149167	0.0817986		0.149167	0.00762114		0.149167	-0.0287157
0.150833	0.059346		0.150833	0.0818784		0.150833	0.00706137		0.150833	-0.0290073
0.1525	0.0595605		0.1525	0.0829691		0.1525	0.00677768		0.1525	-0.029103
0.154167	0.0597578		0.154167	0.0818056		0.154167	0.00669219		0.154167	-0.0289753
0.155833	0.0609411		0.155833	0.0824687		0.155833	0.00744391		0.155833	-0.0285352
0.1575	0.0606318		0.1575	0.0839112		0.1575	0.00774427		0.1575	-0.0277312
0.159167	0.0595741		0.159167	0.081743		0.159167	0.0072149		0.159167	-0.029087
0.160833	0.060019		0.160833	0.082015		0.160833	0.00747817		0.160833	-0.0286847
0.1625	0.0603994		0.1625	0.0825261		0.1625	0.00662915		0.1625	-0.0279895
0.164167	0.0603291		0.164167	0.0832158		0.164167	0.0060026		0.164167	-0.0275926
0.165833	0.0598283		0.165833	0.0816723		0.165833	0.00621359		0.165833	-0.0292029
0.1675	0.0589646		0.1675	0.0815837		0.1675	0.00747477		0.1675	-0.0287301
0.169167	0.0602489		0.169167	0.0828327		0.169167	0.00737705		0.169167	-0.028113
0.170833	0.06022		0.170833	0.0829547		0.170833	0.0076144		0.170833	-0.028226
0.1725	0.060202		0.1725	0.0812303		0.1725	0.0070729		0.1725	-0.0290834
0.174167	0.0615963		0.174167	0.083026		0.174167	0.00755521		0.174167	-0.0272548
0.175833	0.062431		0.175833	0.0830453		0.175833	0.00758637		0.175833	-0.0279395
0.1775	0.0595539		0.1775	0.0811252		0.1775	0.00688692		0.1775	-0.028506
0.179167	0.0598743		0.179167	0.0823519		0.179167	0.00754388		0.179167	-0.0284701
0.180833	0.0614423		0.180833	0.0818147		0.180833	0.00637264		0.180833	-0.0288097
0.1825	0.0625998		0.1825	0.081994		0.1825	0.00681457		0.1825	-0.028719
0.184167	0.0611929		0.184167	0.0814879		0.184167	0.00712097		0.184167	-0.028944
0.185833	0.0599517		0.185833	0.0806185		0.185833	0.00768859		0.185833	-0.0284505
0.1875	0.0597806		0.1875	0.0846063		0.1875	0.00605386		0.1875	-0.0284079
0.189167	0.0596774		0.189167	0.0818703		0.189167	0.00744591		0.189167	-0.0280046
0.190833	0.0595629		0.190833	0.0824712		0.190833	0.00674508		0.190833	-0.0276955
0.1925	0.0594939		0.1925	0.0820647		0.1925	0.00793257		0.1925	-0.0285416
0.194167	0.0598704		0.194167	0.0816133		0.194167	0.00705937		0.194167	-0.028449
0.195833	0.0607779		0.195833	0.0817097		0.195833	0.00820915		0.195833	-0.0287056
0.1975	0.0597659		0.1975	0.081294		0.1975	0.00640264		0.1975	-0.0280538
0.199167	0.0597014		0.199167	0.0819166		0.199167	0.00780217		0.199167	-0.0277036
0.200833	0.0602517		0.200833	0.0826401		0.200833	0.00778153		0.200833	-0.0289029
0.2025	0.0607241		0.2025	0.0820347		0.2025	0.00615538		0.2025	-0.0288402
0.204167	0.059049		0.204167	0.0814275		0.204167	0.00782386		0.204167	-0.0272155
0.205833	0.0597408		0.205833	0.0826344		0.205833	0.00760792		0.205833	-0.0282599
0.2075	0.0599772		0.2075	0.0820298		0.2075	0.00687966		0.2075	-0.028505
0.209167	0.0611113		0.209167	0.0815913		0.209167	0.00654592		0.209167	-0.0274814
0.210833	0.0586245		0.210833	0.0823659		0.210833	0.00708513		0.210833	-0.0278511
0.2125	0.0595254		0.2125	0.0797869		0.2125	0.00769312		0.2125	-0.0285921
0.214167	0.0598844		0.214167	0.0819685		0.214167	0.00710097		0.214167	-0.0281297
0.215833	0.0604737		0.215833	0.0830615		0.215833	0.00743543		0.215833	-0.0279569
0.2175	0.0607551		0.2175	0.0808198		0.2175	0.00704727		0.2175	-0.02847
0.219167	0.0602253		0.219167	0.0816578		0.219167	0.00698968		0.219167	-0.0284307
0.220833	0.0614185		0.220833	0.0815251		0.220833	0.00641399		0.220833	-0.0275978
0.2225	0.0597508		0.2225	0.0820943		0.2225	0.00707782		0.2225	-0.0285449
0.224167	0.0595599		0.224167	0.0815029		0.224167	0.00742772		0.224167	-0.0280629
0.225833	0.0599357		0.225833	0.0811247		0.225833	0.00743654		0.225833	-0.0280494
0.2275	0.0617547		0.2275	0.080515		0.2275	0.00727533		0.2275	-0.0287353
0.229167	0.0605292		0.229167	0.080988		0.229167	0.00696296		0.229167	-0.0287519
0.230833	0.0621292		0.230833	0.0822096		0.230833	0.00729531		0.230833	-0.027697
0.2325	0.0594634		0.2325	0.0840675		0.2325	0.00714381		0.2325	-0.028181
0.234167	0.0606915		0.234167	0.0818009		0.234167	0.00752094		0.234167	-0.027855
0.235833	0.06181		0.235833	0.0829067		0.235833	0.00741131		0.235833	-0.0280325
0.2375	0.0610843		0.2375	0.0814072		0.2375	0.00823181		0.2375	-0.0284784
0.239167	0.0601155		0.239167	0.0825563		0.239167	0.00710153		0.239167	-0.0282325
0.240833	0.0593845		0.240833	0.0806911		0.240833	0.00778614		0.240833	-0.0273044
0.2425	0.0596322		0.2425	0.0813933		0.2425	0.00732258		0.2425	-0.0279917
0.244167	0.0596308		0.244167	0.0812346		0.244167	0.00708395		0.244167	-0.0284601
0.245833	0.0602421		0.245833	0.0822415		0.245833	0.00738353		0.245833	-0.0280078
0.2475	0.060814		0.2475	0.0805686		0.2475	0.00721503		0.2475	-0.0277597
0.249167	0.0614238		0.249167	0.0834752		0.249167	0.00779777		0.249167	-0.0290365
0.250833	0.0606328		0.250833	0.0826039		0.250833	0.00803023		0.250833	-0.0277807
0.2525	0.0609276		0.2525	0.0824946		0.2525	0.00685683		0.2525	-0.0290648
0.254167	0.0595045		0.254167	0.0822991		0.254167	0.00738485		0.254167	-0.0287658
0.255833	0.0606772		0.255833	0.0808325		0.255833	0.00655919		0.255833	-0.0279166
0.2575	0.0602941		0.2575	0.0815195		0.2575	0.00756556		0.2575	-0.0284633
0.259167	0.0614947		0.259167	0.0822739		0.259167	0.0087653		0.259167	-0.0286433
0.260833	0.0595737		0.260833	0.0815068		0.260833	0.00931836		0.260833	-0.0269102
0.2625	0.0614511		0.2625	0.080924		0.2625	0.0162073		0.2625	-0.0279831
0.264167	0.061727		0.264167	0.0827087		0.264167	0.0215111		0.264167	-0.0284978
0.265833	0.0611929		0.265833	0.0819838		0.265833	0.0685705		0.265833	-0.0291838
0.2675	0.0604812		0.2675	0.0817583		0.2675	0.0518494		0.2675	-0.0282287
0.269167	0.0624371		0.269167	0.0818573		0.269167	0.0561627		0.269167	-0.0276032
0.270833	0.0627985		0.270833	0.0820021		0.270833	0.0487653		0.270833	-0.0283486
0.2725	0.0616208		0.2725	0.0821766		0.2725	0.046686		0.2725	-0.0287286
0.274167	0.0611312		0.274167	0.082831		0.274167	0.0600349		0.274167	-0.0283192
0.275833	0.0606937		0.275833	0.0808296		0.275833	0.0272021		0.275833	-0.0294021
0.2775	0.059524		0.2775	0.0821954		0.2775	0.0250317		0.2775	-0.0284362
0.279167	0.27749		0.279167	0.0821981		0.279167	0.0115905		0.279167	-0.0281494
0.280833	0.300836		0.280833	0.0816496		0.280833	0.0102232		0.280833	-0.0273134
0.2825	0.197703		0.2825	0.0816748		0.2825	0.0100448		0.2825	-0.0287724
0.284167	0.148856		0.284167	0.0823249		0.284167	0.00966226		0.284167	-0.0279687
0.285833	0.244543		0.285833	0.0829786		0.285833	0.0102576		0.285833	-0.0274508
0.2875	0.382542		0.2875	0.0812354		0.2875	0.0116853		0.2875	-0.0281487
0.289167	0.390176		0.289167	0.0840089		0.289167	0.0150168		0.289167	-0.0277414
0.290833	0.525808		0.290833	0.0833059		0.290833	0.0158521		0.290833	-0.0277946
0.2925	0.150274		0.2925	0.0807232		0.2925	0.342267		0.2925	-0.0277186
0.294167	0.108587		0.294167	0.0822218		0.294167	0.543699		0.294167	-0.0282619
0.295833	0.125332		0.295833	0.0810971		0.295833	0.562797		0.295833	-0.027769
0.2975	0.132373		0.2975	0.0826124		0.2975	0.738299		0.2975	-0.0277931
0.299167	0.131538		0.299167	0.0822189		0.299167	0.763161		0.299167	-0.0281654
0.300833	0.130616		0.300833	0.0813548		0.300833	0.843028		0.300833	-0.0281788
0.3025	0.127324		0.3025	0.0818077		0.3025	0.708388		0.3025	-0.0273691
0.304167	0.243765		0.304167	0.0815432		0.304167	0.806338		0.304167	-0.0280797
0.305833	0.899017		0.305833	0.0817987		0.305833	1.2533		0.305833	-0.0289669
0.3075	1.01027		0.3075	0.0822778		0.3075	0.589529		0.3075	-0.0285235
0.309167	1.19911		0.309167	0.0818742		0.309167	0.742454		0.309167	-0.0286621
0.310833	0.544252		0.310833	0.0821211		0.310833	0.891719		0.310833	-0.0290909
0.3125	0.18582		0.3125	0.0830254		0.3125	0.366026		0.3125	-0.0278212
0.314167	0.292165		0.314167	0.0818083		0.314167	0.265381		0.314167	-0.0289103
0.315833	0.500977		0.315833	0.0816873		0.315833	0.243242		0.315833	-0.0281272
0.3175	0.710245		0.3175	0.0821001		0.3175	0.229925		0.3175	-0.0276392
0.319167	0.892122		0.319167	0.082278		0.319167	0.218		0.319167	-0.028368
0.320833	0.99317		0.320833	0.0816514		0.320833	0.13299		0.320833	-0.0283534
0.3225	0.926368		0.3225	0.0820064		0.3225	0.125913		0.3225	-0.0290868
0.324167	0.57652		0.324167	0.0820997		0.324167	0.0908324		0.324167	-0.0290188
0.325833	0.321946		0.325833	0.0829501		0.325833	0.0854315		0.325833	-0.0280528
0.3275	0.234943		0.3275	0.0820655		0.3275	0.0783753		0.3275	-0.02744
0.329167	0.162757		0.329167	0.0819522		0.329167	0.0776276		0.329167	-0.0292219
0.330833	0.13305		0.330833	0.0829622		0.330833	0.0760636		0.330833	-0.0282756
0.3325	0.133262		0.3325	0.0817418		0.3325	0.0798271		0.3325	-0.028043
0.334167	0.135323		0.334167	0.0813359		0.334167	0.078372		0.334167	-0.0286721
0.335833	0.134744		0.335833	0.0820511		0.335833	0.0799915		0.335833	-0.028137
0.3375	0.160633		0.3375	0.0819732		0.3375	0.0804647		0.3375	-0.0284053
0.339167	0.137439		0.339167	0.0817453		0.339167	0.0800893		0.339167	-0.0276404
0.340833	0.139856		0.340833	0.0810129		0.340833	0.0795597		0.340833	-0.0282756
0.3425	0.142054		0.3425	0.0808443		0.3425	0.0796295		0.3425	-0.0281985
0.344167	0.148957		0.344167	0.0838786		0.344167	0.0775941		0.344167	-0.0281143
0.345833	0.153327		0.345833	0.0954097		0.345833	0.0767532		0.345833	-0.027853
0.3475	0.155004		0.3475	0.10077		0.3475	0.076791		0.3475	-0.0274518
0.349167	0.155057		0.349167	0.166962		0.349167	0.0762411		0.349167	-0.0282652
0.350833	0.149474		0.350833	0.316743		0.350833	0.0771821		0.350833	-0.0282156
0.3525	0.146327		0.3525	0.373738		0.3525	0.0774026		0.3525	-0.0287742
0.354167	0.146534		0.354167	0.496135		0.354167	0.0774195		0.354167	-0.0282487
0.355833	0.148396		0.355833	0.56531		0.355833	0.0764663		0.355833	-0.0279249
0.3575	0.149308		0.3575	0.739659		0.3575	0.076867		0.3575	-0.0283859
0.359167	0.14907		0.359167	0.892488		0.359167	0.0772727		0.359167	-0.0287235
0.360833	0.152252		0.360833	0.988762		0.360833	0.077527		0.360833	-0.0283058
0.3625	0.151015		0.3625	1.09536		0.3625	0.0764321		0.3625	-0.028897
0.364167	0.153801		0.364167	1.12568		0.364167	0.0771913		0.364167	-0.0286197
0.365833	0.153523		0.365833	1.13976		0.365833	0.0784263		0.365833	-0.0288023
0.3675	0.153194		0.3675	1.14256		0.3675	0.0771768		0.3675	-0.0285173
0.369167	0.154642		0.369167	1.13852		0.369167	0.0762185		0.369167	-0.028589
0.370833	0.15617		0.370833	1.13108		0.370833	0.07647		0.370833	-0.0283936
0.3725	0.156456		0.3725	1.11634		0.3725	0.0763451		0.3725	-0.0282846
0.374167	0.157554		0.374167	1.36839		0.374167	0.0766225		0.374167	-0.0280137
0.375833	0.158049		0.375833	1.38669		0.375833	0.0763192		0.375833	-0.0280235
0.3775	0.158655		0.3775	0.995771		0.3775	0.0752607		0.3775	-0.028345
0.379167	0.160306		0.379167	0.910556		0.379167	0.0764881		0.379167	-0.0279583
0.380833	0.160544		0.380833	0.704072		0.380833	0.0772055		0.380833	-0.0284288
0.3825	0.162532		0.3825	0.786436		0.3825	0.0765472		0.3825	-0.0278601
0.384167	0.163031		0.384167	0.87435		0.384167	0.0772697		0.384167	-0.0280369
0.385833	0.163994		0.385833	0.708329		0.385833	0.0773067		0.385833	-0.0283872
0.3875	0.164916		0.3875	0.652922		0.3875	0.0758235		0.3875	-0.0277355
0.389167	0.165714		0.389167	1.45825		0.389167	0.0773202		0.389167	-0.0283122
0.390833	0.167494		0.390833	0.926487		0.390833	0.0764344		0.390833	-0.0283156
0.3925	0.166941		0.3925	1.22056		0.3925	0.0760558		0.3925	-0.0278467
0.394167	0.169275		0.394167	2.4374		0.394167	0.0760464		0.394167	-0.0278767
0.395833	0.169807		0.395833	2.45599		0.395833	0.0757022		0.395833	-0.0284564
0.3975	0.169873		0.3975	2.44344		0.3975	0.0759712		0.3975	-0.0280849
0.399167	0.170858		0.399167	2.45715		0.399167	0.0760527		0.399167	-0.0285413
0.400833	0.171123		0.400833	2.44784		0.400833	0.0770417		0.400833	-0.0282495
0.4025	0.173527		0.4025	2.45347		0.4025	0.0773824		0.4025	-0.0288251
0.404167	0.174392		0.404167	2.44438		0.404167	0.0763418		0.404167	-0.0278201
0.405833	0.174844		0.405833	2.40573		0.405833	0.0761548		0.405833	-0.0282697
0.4075	0.175492		0.4075	2.31599		0.4075	0.0774138		0.4075	-0.0281684
0.409167	0.176647		0.409167	1.82346		0.409167	0.0769541		0.409167	-0.0287766
0.410833	0.17718		0.410833	2.04476		0.410833	0.0763099		0.410833	-0.0276305
0.4125	0.178365		0.4125	2.33668		0.4125	0.0760058		0.4125	-0.0197505
0.414167	0.178774		0.414167	1.99543		0.414167	0.0763837		0.414167	-0.00438462
0.415833	0.180919		0.415833	2.08715		0.415833	0.0768951		0.415833	0.00646664
0.4175	0.181753		0.4175	1.32863		0.4175	0.0768753		0.4175	-0.00240744
0.419167	0.18259		0.419167	1.08109		0.419167	0.0769937		0.419167	0.00205393
0.420833	0.18301		0.420833	0.816471		0.420833	0.0761874		0.420833	0.0131589
0.4225	0.182724		0.4225	0.780411		0.4225	0.0767024		0.4225	0.0218223
0.424167	0.1851		0.424167	0.784236		0.424167	0.0767351		0.424167	0.0240093
0.425833	0.185468		0.425833	0.781537		0.425833	0.0768584		0.425833	0.0182768
0.4275	0.186177		0.4275	0.784471		0.4275	0.0763812		0.4275	0.0774963
0.429167	0.187917		0.429167	0.783104		0.429167	0.077038		0.429167	0.192731
0.430833	0.188093		0.430833	0.781941		0.430833	0.0761554		0.430833	0.21125
0.4325	0.190119		0.4325	0.780756		0.4325	0.0762601		0.4325	0.193679
0.434167	0.191798		0.434167	0.778067		0.434167	0.0778662		0.434167	0.168716
0.435833	0.192069		0.435833	0.783334		0.435833	0.0764797		0.435833	0.150305
0.4375	0.193022		0.4375	0.779896		0.4375	0.0767984		0.4375	0.140098
0.439167	0.194274		0.439167	0.771329		0.439167	0.0758292		0.439167	0.13188
0.440833	0.193146		0.440833	0.777803		0.440833	0.0768878		0.440833	0.71452
0.4425	0.194947		0.4425	0.776026		0.4425	0.0771629		0.4425	0.742574
0.444167	0.195482		0.444167	0.77719		0.444167	0.0770418		0.444167	0.826858
0.445833	0.196316		0.445833	0.780885		0.445833	0.0773143		0.445833	1.06832
0.4475	0.198721		0.4475	0.779702		0.4475	0.0762712		0.4475	1.48997
0.449167	0.198096		0.449167	0.779203		0.449167	0.0769465		0.449167	1.57787
0.450833	0.199554		0.450833	0.778933		0.450833	0.0762532		0.450833	1.51791
0.4525	0.200396		0.4525	0.78259		0.4525	0.0765544		0.4525	1.36888
0.454167	0.201431		0.454167	0.778177		0.454167	0.0768422		0.454167	0.78245
0.455833	0.201394		0.455833	0.780177		0.455833	0.0773184		0.455833	1.61129
0.4575	0.202517		0.4575	0.777906		0.4575	0.075622		0.4575	1.48091
0.459167	0.203152		0.459167	0.784194		0.459167	0.076303		0.459167	1.53695
0.460833	0.20425		0.460833	0.780488		0.460833	0.0767248		0.460833	1.58027
0.4625	0.206084		0.4625	0.781133		0.4625	0.0765339		0.4625	1.60136
0.464167	0.20615		0.464167	0.78356		0.464167	0.0763644		0.464167	1.25405
0.465833	0.207281		0.465833	0.782241		0.465833	0.0765839		0.465833	1.1102
0.4675	0.207875		0.4675	0.777692		0.4675	0.076409		0.4675	0.867873
0.469167	0.208889		0.469167	0.77882		0.469167	0.0769546		0.469167	0.501917
0.470833	0.211434		0.470833	0.776974		0.470833	0.0768485		0.470833	0.46099
0.4725	0.210955		0.4725	0.782311		0.4725	0.0772749		0.4725	0.397601
0.474167	0.211002		0.474167	0.775233		0.474167	0.0770734		0.474167	0.35344
0.475833	0.211832		0.475833	0.779205		0.475833	0.0783061		0.475833	0.246559
0.4775	0.213163		0.4775	0.78237		0.4775	0.0761023		0.4775	0.204861
0.479167	0.214063		0.479167	0.777336		0.479167	0.0761619		0.479167	0.209861
0.480833	0.216023		0.480833	0.780033		0.480833	0.0768788		0.480833	0.258199
0.4825	0.216258		0.4825	0.779402		0.4825	0.0772492		0.4825	0.239487
0.484167	0.216474		0.484167	0.779455		0.484167	0.0766544		0.484167	0.27425
0.485833	0.217373		0.485833	0.773936		0.485833	0.0758128		0.485833	0.211287
0.4875	0.219769		0.4875	0.776178		0.4875	0.0767369		0.4875	0.210341
0.489167	0.219663		0.489167	0.779764		0.489167	0.0770301		0.489167	0.209954
0.490833	0.220761		0.490833	0.780463		0.490833	0.0768767		0.490833	0.209729
0.4925	0.220293		0.4925	0.782058		0.4925	0.075948		0.4925	0.209939
0.494167	0.221562		0.494167	0.778086		0.494167	0.0777594		0.494167	0.210231
0.495833	0.221841		0.495833	0.778981		0.495833	0.0762598		0.495833	0.209287
0.4975	0.223216		0.4975	0.783274		0.4975	0.0772525		0.4975	0.207963
0.499167	0.223906		0.499167	0.780583		0.499167	0.0765207		0.499167	0.209466
0.500833	0.224839		0.500833	0.783171		0.500833	0.0763659		0.500833	0.209172
0.5025	0.225895		0.5025	0.778438		0.5025	0.07598		0.5025	0.211033
0.504167	0.227755		0.504167	0.781168		0.504167	0.0766591		0.504167	0.209925
0.505833	0.227814		0.505833	0.779317		0.505833	0.076061		0.505833	0.210175
0.5075	0.228823		0.5075	0.780472		0.5075	0.0772205		0.5075	0.208429
0.509167	0.230154		0.509167	0.776915		0.509167	0.0765652		0.509167	0.20923
0.510833	0.231454		0.510833	0.779894		0.510833	0.0766098		0.510833	0.210784
0.5125	0.233261		0.5125	0.7816		0.5125	0.0768774		0.5125	0.210507
0.514167	0.231819		0.514167	0.778375		0.514167	0.076736		0.514167	0.208296
0.515833	0.233166		0.515833	0.780249		0.515833	0.0768045		0.515833	0.208066
0.5175	0.235472		0.5175	0.783762		0.5175	0.0765288		0.5175	0.208765
0.519167	0.236721		0.519167	0.777807		0.519167	0.0769062		0.519167	0.21086
0.520833	0.236839		0.520833	0.778911		0.520833	0.0770773		0.520833	0.209482
0.5225	0.237851		0.5225	0.780631		0.5225	0.0765676		0.5225	0.20823
0.524167	0.239012		0.524167	0.777408		0.524167	0.0762132		0.524167	0.2091
0.525833	0.239308		0.525833	0.779614		0.525833	0.076579		0.525833	0.209878
0.5275	0.239949		0.5275	0.779085		0.5275	0.0770124		0.5275	0.208338
0.529167	0.240984		0.529167	0.77877		0.529167	0.0760869		0.529167	0.209197
0.530833	0.241048		0.530833	0.787507		0.530833	0.0765757		0.530833	0.208257
0.5325	0.241413		0.5325	0.785388		0.5325	0.075998		0.5325	0.209547
0.534167	0.242632		0.534167	0.782408		0.534167	0.0764528		0.534167	0.208852
0.535833	0.24445		0.535833	0.782595		0.535833	0.0761148		0.535833	0.207435
0.5375	0.245025		0.5375	0.782479		0.5375	0.0763		0.5375	0.206908
0.539167	0.246546		0.539167	0.777883		0.539167	0.0767378		0.539167	0.208777
0.540833	0.24665		0.540833	0.77994		0.540833	0.0766886		0.540833	0.208393
0.5425	0.247378		0.5425	0.777779		0.5425	0.0770399		0.5425	0.208343
0.544167	0.2481		0.544167	0.778763		0.544167	0.0771107		0.544167	0.208269
0.545833	0.249408		0.545833	0.779779		0.545833	0.0767761		0.545833	0.208744
0.5475	0.250523		0.5475	0.782481		0.5475	0.0764448		0.5475	0.208463
0.549167	0.250777		0.549167	0.77937		0.549167	0.0768805		0.549167	0.209239
0.550833	0.252246		0.550833	0.779044		0.550833	0.0761539		0.550833	0.207289
0.5525	0.252271		0.5525	0.781997		0.5525	0.0766722		0.5525	0.209465
0.554167	0.252266		0.554167	0.781198		0.554167	0.0755828		0.554167	0.209754
0.555833	0.254647		0.555833	0.784295		0.555833	0.0757791		0.555833	0.209844
0.5575	0.255307		0.5575	0.782767		0.5575	0.0768967		0.5575	0.209129
0.559167	0.2549		0.559167	0.782917		0.559167	0.0762963		0.559167	0.208232
0.560833	0.256106		0.560833	0.781589		0.560833	0.077632		0.560833	0.2075
0.5625	0.258189		0.5625	0.779278		0.5625	0.0763765		0.5625	0.207198
0.564167	0.259283		0.564167	0.777741		0.564167	0.0773273		0.564167	0.208503
0.565833	0.260263		0.565833	0.782416		0.565833	0.0765013		0.565833	0.209836
0.5675	0.261557		0.5675	0.787153		0.5675	0.0760633		0.5675	0.210231
0.569167	0.261019		0.569167	0.781281		0.569167	0.0763111		0.569167	0.20833
0.570833	0.262232		0.570833	0.784542		0.570833	0.0768611		0.570833	0.208379
0.5725	0.261952		0.5725	0.787117		0.5725	0.0763052		0.5725	0.209129
0.574167	0.263407		0.574167	0.783511		0.574167	0.0775727		0.574167	0.208685
0.575833	0.265188		0.575833	0.780981		0.575833	0.077087		0.575833	0.208349
0.5775	0.265352		0.5775	0.782412		0.5775	0.0763717		0.5775	0.208794
0.579167	0.267279		0.579167	0.778093		0.579167	0.076883		0.579167	0.209002
0.580833	0.267217		0.580833	0.781898		0.580833	0.0764203		0.580833	0.207976
0.5825	0.268113		0.5825	0.782062		0.5825	0.0776453		0.5825	0.207801
0.584167	0.269124		0.584167	0.786791		0.584167	0.0770419		0.584167	0.207898
0.585833	0.270709		0.585833	0.784344		0.585833	0.0762532		0.585833	0.210267
0.5875	0.271905		0.5875	0.785906		0.5875	0.0763189		0.5875	0.208935
0.589167	0.272645		0.589167	0.78186		0.589167	0.0753164		0.589167	0.207429
0.590833	0.272884		0.590833	0.787635		0.590833	0.0769848		0.590833	0.20768
0.5925	0.273043		0.5925	0.781837		0.5925	0.0764362		0.5925	0.208655
0.594167	0.274657		0.594167	0.779152		0.594167	0.0766348		0.594167	0.208024
0.595833	0.27635		0.595833	0.784437		0.595833	0.0761706		0.595833	0.209098
0.5975	0.276963		0.5975	0.785972		0.5975	0.0766025		0.5975	0.207656
0.599167	0.276948		0.599167	0.783409		0.599167	0.0769045		0.599167	0.20833
0.600833	0.27923		0.600833	0.781592		0.600833	0.0762232		0.600833	0.209812
0.6025	0.278928		0.6025	0.782413		0.6025	0.0768841		0.6025	0.207648
0.604167	0.279452		0.604167	0.783466		0.604167	0.0758175		0.604167	0.209673
0.605833	0.280937		0.605833	0.785019		0.605833	0.0759975		0.605833	0.209798
0.6075	0.281426		0.6075	0.783436		0.6075	0.0765916		0.6075	0.208347
0.609167	0.282749		0.609167	0.781943		0.609167	0.0750751		0.609167	0.207363
0.610833	0.283855		0.610833	0.784221		0.610833	0.0757679		0.610833	0.208258
0.6125	0.28452		0.6125	0.787007		0.6125	0.0762454		0.6125	0.209928
0.614167	0.285555		0.614167	0.782519		0.614167	0.0758117		0.614167	0.209449
0.615833	0.287438		0.615833	0.784396		0.615833	0.0759234		0.615833	0.209511
0.6175	0.286839		0.6175	0.786316		0.6175	0.076313		0.6175	0.209374
0.619167	0.286156		0.619167	0.787781		0.619167	0.0769221		0.619167	0.208979
0.620833	0.288747		0.620833	0.781783		0.620833	0.0766274		0.620833	0.20897
0.6225	0.29084		0.6225	0.781753		0.6225	0.0768741		0.6225	0.208067
0.624167	0.291098		0.624167	0.785549		0.624167	0.0750797		0.624167	0.207704
0.625833	0.292026		0.625833	0.785186		0.625833	0.0751184		0.625833	0.209871
0.6275	0.2914		0.6275	0.788384		0.6275	0.0754516		0.6275	0.209788
0.629167	0.292394		0.629167	0.784316		0.629167	0.0770039		0.629167	0.209824
0.630833	0.294437		0.630833	0.78113		0.630833	0.0758722		0.630833	0.20921
0.6325	0.293595		0.6325	0.782326		0.6325	0.0764419		0.6325	0.210008
0.634167	0.294414		0.634167	0.783219		0.634167	0.0763957		0.634167	0.208676
0.635833	0.298657		0.635833	0.783492		0.635833	0.0771244		0.635833	0.20834
0.6375	0.297281		0.6375	0.780833		0.6375	0.0775164		0.6375	0.208391
0.639167	0.299211		0.639167	0.785238		0.639167	0.0763329		0.639167	0.209355
0.640833	0.300873		0.640833	0.784177		0.640833	0.0751439		0.640833	0.207734
0.6425	0.299663		0.6425	0.786239		0.6425	0.0762531		0.6425	0.208104
0.644167	0.300857		0.644167	0.78713		0.644167	0.0764102		0.644167	0.210313
0.645833	0.301245		0.645833	0.782156		0.645833	0.0761366		0.645833	0.209053
0.6475	0.301936		0.6475	0.78059		0.6475	0.0769683		0.6475	0.208653
0.649167	0.303085		0.649167	0.786482		0.649167	0.0762369		0.649167	0.209859
0.650833	0.304011		0.650833	0.784269		0.650833	0.0759577		0.650833	0.207517
0.6525	0.305817		0.6525	0.785922		0.6525	0.0766641		0.6525	0.207738
0.654167	0.307139		0.654167	0.788492		0.654167	0.0758743		0.654167	0.20882
0.655833	0.307762		0.655833	0.786699		0.655833	0.0767281		0.655833	0.208882
0.6575	0.309301		0.6575	0.782782		0.6575	0.0770447		0.6575	0.209499
0.659167	0.310219		0.659167	0.782791		0.659167	0.0754953		0.659167	0.209251
0.660833	0.31101		0.660833	0.784004		0.660833	0.0770984		0.660833	0.208395
0.6625	0.311081		0.6625	0.781425		0.6625	0.0763285		0.6625	0.20924
0.664167	0.311176		0.664167	0.78212		0.664167	0.0759857		0.664167	0.20958
0.665833	0.311732		0.665833	0.785952		0.665833	0.0764186		0.665833	0.208499
0.6675	0.314476		0.6675	0.784807		0.6675	0.0766116		0.6675	0.206524
0.669167	0.314454		0.669167	0.782779		0.669167	0.0749921		0.669167	0.209949
0.670833	0.314894		0.670833	0.784669		0.670833	0.0770502		0.670833	0.208909
0.6725	0.315504		0.6725	0.784821		0.6725	0.0766173		0.6725	0.207374
0.674167	0.317866		0.674167	0.78465		0.674167	0.0761117		0.674167	0.20981
0.675833	0.316803		0.675833	0.783879		0.675833	0.0766058		0.675833	0.209252
0.6775	0.317514		0.6775	0.785673		0.6775	0.0768754		0.6775	0.206457
0.679167	0.318295		0.679167	0.78837		0.679167	0.0777063		0.679167	0.208518
0.680833	0.319909		0.680833	0.787444		0.680833	0.0760055		0.680833	0.20927
0.6825	0.320534		0.6825	0.784301		0.6825	0.0777179		0.6825	0.208029
0.684167	0.323076		0.684167	0.786029		0.684167	0.0761453		0.684167	0.207869
0.685833	0.321825		0.685833	0.790346		0.685833	0.0764509		0.685833	0.209649
0.6875	0.322917		0.6875	0.787347		0.6875	0.0770545		0.6875	0.207953
0.689167	0.323716		0.689167	0.786932		0.689167	0.0767572		0.689167	0.207951
0.690833	0.324214		0.690833	0.787229		0.690833	0.0766743		0.690833	0.208721
0.6925	0.325535		0.6925	0.785273		0.6925	0.0771068		0.6925	0.209013
0.694167	0.326891		0.694167	0.785197		0.694167	0.0754276		0.694167	0.208624
0.695833	0.326793		0.695833	0.786655		0.695833	0.0752641		0.695833	0.208378
0.6975	0.328734		0.6975	0.786393		0.6975	0.0759161		0.6975	0.2076
0.699167	0.32865		0.699167	0.781967		0.699167	0.076934		0.699167	0.208557
0.700833	0.328934		0.700833	0.787659		0.700833	0.0757627		0.700833	0.209841
0.7025	0.329869		0.7025	0.788653		0.7025	0.0771946		0.7025	0.20866
0.704167	0.331282		0.704167	0.787744		0.704167	0.0761782		0.704167	0.20921
0.705833	0.332024		0.705833	0.787975		0.705833	0.0762733		0.705833	0.210179
0.7075	0.332275		0.7075	0.784858		0.7075	0.0766963		0.7075	0.207871
0.709167	0.334239		0.709167	0.78586		0.709167	0.0768681		0.709167	0.209563
0.710833	0.334907		0.710833	0.783836		0.710833	0.0749758		0.710833	0.208786
0.7125	0.334908		0.7125	0.781645		0.7125	0.0761354		0.7125	0.208083
0.714167	0.335866		0.714167	0.783511		0.714167	0.0768409		0.714167	0.209642
0.715833	0.337142		0.715833	0.788643		0.715833	0.076451		0.715833	0.209581
0.7175	0.336919		0.7175	0.787007		0.7175	0.0753595		0.7175	0.207923
0.719167	0.338952		0.719167	0.788993		0.719167	0.0759351		0.719167	0.207893
0.720833	0.340454		0.720833	0.786214		0.720833	0.0763156		0.720833	0.208607
0.7225	0.340788		0.7225	0.788111		0.7225	0.0756093		0.7225	0.208748
0.724167	0.341374		0.724167	0.78311		0.724167	0.0765656		0.724167	0.209118
0.725833	0.34258		0.725833	0.789326		0.725833	0.0760296		0.725833	0.207821
0.7275	0.342657		0.7275	0.792754		0.7275	0.075596		0.7275	0.208191
0.729167	0.343827		0.729167	0.786354		0.729167	0.0761301		0.729167	0.209509
0.730833	0.343461		0.730833	0.784124		0.730833	0.0767447		0.730833	0.207911
0.7325	0.346319		0.7325	0.786783		0.7325	0.0755714		0.7325	0.208546
0.734167	0.347111		0.734167	0.788652		0.734167	0.0761129		0.734167	0.209608
0.735833	0.347722		0.735833	0.793622		0.735833	0.0767231		0.735833	0.208619
0.7375	0.349063		0.7375	0.786175		0.7375	0.0749469		0.7375	0.210063
0.739167	0.348618		0.739167	0.786623		0.739167	0.0751135		0.739167	0.208633
0.740833	0.350882		0.740833	0.792393		0.740833	0.0756949		0.740833	0.208293
0.7425	0.35112		0.7425	0.789806		0.7425	0.0762016		0.7425	0.209173
0.744167	0.350926		0.744167	0.79026		0.744167	0.0761024		0.744167	0.20764
0.745833	0.352171		0.745833	0.79216		0.745833	0.0769034		0.745833	0.209848
0.7475	0.353346		0.7475	0.785636		0.7475	0.0762696		0.7475	0.2082
0.749167	0.354801		0.749167	0.788523		0.749167	0.0764844		0.749167	0.20873
0.750833	0.355204		0.750833	0.787695		0.750833	0.075643		0.750833	0.207542
0.7525	0.355551		0.7525	0.791726		0.7525	0.0754581		0.7525	0.209591
0.754167	0.356598		0.754167	0.789806		0.754167	0.0759009		0.754167	0.209121
0.755833	0.357144		0.755833	0.788832		0.755833	0.0763275		0.755833	0.206566
0.7575	0.359247		0.7575	0.785304		0.7575	0.0766011		0.7575	0.206717
0.759167	0.358275		0.759167	0.788442		0.759167	0.0762509		0.759167	0.208585
0.760833	0.35969		0.760833	0.790152		0.760833	0.0758324		0.760833	0.208292
0.7625	0.360032		0.7625	0.788826		0.7625	0.0756526		0.7625	0.207273
0.764167	0.361848		0.764167	0.789704		0.764167	0.0764052		0.764167	0.207134
0.765833	0.361467		0.765833	0.784568		0.765833	0.0759524		0.765833	0.208166
0.7675	0.362452		0.7675	0.78746		0.7675	0.0764527		0.7675	0.20869
0.769167	0.364084		0.769167	0.789935		0.769167	0.0755783		0.769167	0.209048
0.770833	0.363823		0.770833	0.790245		0.770833	0.0745813		0.770833	0.209259
0.7725	0.366319		0.7725	0.787607		0.7725	0.0766013		0.7725	0.208597
0.774167	0.366081		0.774167	0.79178		0.774167	0.0756695		0.774167	0.209514
0.775833	0.367591		0.775833	0.789012		0.775833	0.0760541		0.775833	0.208584
0.7775	0.368508		0.7775	0.787573		0.7775	0.0753679		0.7775	0.209332
0.779167	0.369032		0.779167	0.785255		0.779167	0.0761721		0.779167	0.208383
0.780833	0.368455		0.780833	0.786681		0.780833	0.0760042		0.780833	0.208873
0.7825	0.370097		0.7825	0.788844		0.7825	0.076014		0.7825	0.207621
0.784167	0.371446		0.784167	0.793508		0.784167	0.0758597		0.784167	0.206569
0.785833	0.371219		0.785833	0.788247		0.785833	0.0751455		0.785833	0.208562
0.7875	0.373575		0.7875	0.794136		0.7875	0.0762258		0.7875	0.208668
0.789167	0.373794		0.789167	0.788684		0.789167	0.0759623		0.789167	0.208652
0.790833	0.37469		0.790833	0.787128		0.790833	0.0762301		0.790833	0.208307
0.7925	0.374932		0.7925	0.788434		0.7925	0.0755978		0.7925	0.209284
0.794167	0.376073		0.794167	0.792868		0.794167	0.0758292		0.794167	0.20779
0.795833	0.377699		0.795833	0.78619		0.795833	0.07591		0.795833	0.207416
0.7975	0.378876		0.7975	0.792549		0.7975	0.0764858		0.7975	0.207416
0.799167	0.379558		0.799167	0.790233		0.799167	0.0761361		0.799167	0.207977
0.800833	0.378084		0.800833	0.792371		0.800833	0.0759242		0.800833	0.20806
0.8025	0.37996		0.8025	0.793945		0.8025	0.0754793		0.8025	0.208957
0.804167	0.380167		0.804167	0.793579		0.804167	0.0761887		0.804167	0.208669
0.805833	0.381621		0.805833	0.79149		0.805833	0.075706		0.805833	0.20842
0.8075	0.38259		0.8075	0.789099		0.8075	0.0754354		0.8075	0.209489
0.809167	0.383933		0.809167	0.790037		0.809167	0.0754476		0.809167	0.209187
0.810833	0.385918		0.810833	0.793035		0.810833	0.0751361		0.810833	0.208633
0.8125	0.386326		0.8125	0.788527		0.8125	0.0751948		0.8125	0.20699
0.814167	0.384713		0.814167	0.785886		0.814167	0.0752121		0.814167	0.210575
0.815833	0.3875		0.815833	0.788759		0.815833	0.0755207		0.815833	0.209081
0.8175	0.387429		0.8175	0.792276		0.8175	0.0742961		0.8175	0.207642
0.819167	0.389258		0.819167	0.792126		0.819167	0.0746024		0.819167	0.207351
0.820833	0.38993		0.820833	0.790706		0.820833	0.0754452		0.820833	0.209295
0.8225	0.390325		0.8225	0.793798		0.8225	0.0753081		0.8225	0.209256
0.824167	0.393129		0.824167	0.792188		0.824167	0.0751773		0.824167	0.208003
0.825833	0.393004		0.825833	0.78973		0.825833	0.0748806		0.825833	0.208156
0.8275	0.392874		0.8275	0.791095		0.8275	0.0760237		0.8275	0.20783
0.829167	0.394551		0.829167	0.792763		0.829167	0.0751437		0.829167	0.209832
0.830833	0.395179		0.830833	0.79107		0.830833	0.0748814		0.830833	0.20829
0.8325	0.396303		0.8325	0.786996		0.8325	0.0756927		0.8325	0.207458
0.834167	0.396341		0.834167	0.789848		0.834167	0.075989		0.834167	0.209139
0.835833	0.396846		0.835833	0.792867		0.835833	0.0745172		0.835833	0.206392
0.8375	0.39779		0.8375	0.787798		0.8375	0.0749119		0.8375	0.208259
0.839167	0.398504		0.839167	0.790224		0.839167	0.0762188		0.839167	0.208456
0.840833	0.398966		0.840833	0.789717		0.840833	0.0754904		0.840833	0.207583
0.8425	0.400371		0.8425	0.791322		0.8425	0.0765073		0.8425	0.207198
0.844167	0.402821		0.844167	0.796185		0.844167	0.0767155		0.844167	0.209371
0.845833	0.403018		0.845833	0.795077		0.845833	0.0752039		0.845833	0.208485
0.8475	0.402441		0.8475	0.788772		0.8475	0.0756161		0.8475	0.207882
0.849167	0.404645		0.849167	0.792325		0.849167	0.0754648		0.849167	0.208245
0.850833	0.403923		0.850833	0.789418		0.850833	0.0755777		0.850833	0.207816
0.8525	0.405589		0.8525	0.789164		0.8525	0.0763067		0.8525	0.208777
0.854167	0.407026		0.854167	0.787808		0.854167	0.0754295		0.854167	0.207194
0.855833	0.406143		0.855833	0.794363		0.855833	0.0765256		0.855833	0.206773
0.8575	0.409238		0.8575	0.788775		0.8575	0.0753916		0.8575	0.209525
0.859167	0.410027		0.859167	0.791856		0.859167	0.0751001		0.859167	0.20869
0.860833	0.409406		0.860833	0.794217		0.860833	0.076114		0.860833	0.209162
0.8625	0.411659		0.8625	0.789463		0.8625	0.0755371		0.8625	0.209491
0.864167	0.412505		0.864167	0.790845		0.864167	0.0765949		0.864167	0.20844
0.865833	0.41275		0.865833	0.790748		0.865833	0.0760756		0.865833	0.208053
0.8675	0.414589		0.8675	0.789352		0.8675	0.075597		0.8675	0.208233
0.869167	0.414884		0.869167	0.789118		0.869167	0.0764373		0.869167	0.209722
0.870833	0.415667		0.870833	0.793467		0.870833	0.0749567		0.870833	0.206683
0.8725	0.416635		0.8725	0.792839		0.8725	0.0756533		0.8725	0.208411
0.874167	0.416095		0.874167	0.788514		0.874167	0.0750394		0.874167	0.209675
0.875833	0.418888		0.875833	0.792946		0.875833	0.0756252		0.875833	0.207819
0.8775	0.419459		0.8775	0.794576		0.8775	0.0756517		0.8775	0.208781
0.879167	0.419184		0.879167	0.792583		0.879167	0.0754842		0.879167	0.207072
0.880833	0.420664		0.880833	0.795066		0.880833	0.0745816		0.880833	0.209369
0.8825	0.421237		0.8825	0.790255		0.8825	0.0759798		0.8825	0.208179
0.884167	0.421697		0.884167	0.793673		0.884167	0.0758664		0.884167	0.208241
0.885833	0.423169		0.885833	0.794712		0.885833	0.0754145		0.885833	0.208745
0.8875	0.424123		0.8875	0.789981		0.8875	0.0757591		0.8875	0.208241
0.889167	0.425039		0.889167	0.789433		0.889167	0.0750629		0.889167	0.209124
0.890833	0.426856		0.890833	0.793314		0.890833	0.0766637		0.890833	0.210153
0.8925	0.427044		0.8925	0.78871		0.8925	0.0750763		0.8925	0.209323
0.894167	0.427132		0.894167	0.7885		0.894167	0.0763718		0.894167	0.20845
0.895833	0.428807		0.895833	0.789966		0.895833	0.076307		0.895833	0.209659
0.8975	0.429687		0.8975	0.791153		0.8975	0.0754787		0.8975	0.20708
0.899167	0.431447		0.899167	0.792378		0.899167	0.0754697		0.899167	0.208824
0.900833	0.432301		0.900833	0.793681		0.900833	0.0753993		0.900833	0.207665
0.9025	0.432287		0.9025	0.793081		0.9025	0.0749503		0.9025	0.207213
0.904167	0.432989		0.904167	0.792949		0.904167	0.0762652		0.904167	0.209061
0.905833	0.433729		0.905833	0.791542		0.905833	0.075721		0.905833	0.209588
0.9075	0.433247		0.9075	0.796784		0.9075	0.0760042		0.9075	0.208263
0.909167	0.436333		0.909167	0.791605		0.909167	0.0765757		0.909167	0.208176
0.910833	0.436314		0.910833	0.792135		0.910833	0.0775439		0.910833	0.208194
0.9125	0.437662		0.9125	0.794336		0.9125	0.0771355		0.9125	0.209452
0.914167	0.439		0.914167	0.795035		0.914167	0.0844443		0.914167	0.207806
0.915833	0.437649		0.915833	0.790698		0.915833	0.0897008		0.915833	0.207311
0.9175	0.441705		0.9175	0.79081		0.9175	0.0874445		0.9175	0.20912
0.919167	0.440037		0.919167	0.791042		0.919167	0.0767981		0.919167	0.209258
0.920833	0.441708		0.920833	0.791843		0.920833	0.0770968		0.920833	0.20944
0.9225	0.443635		0.9225	0.792324		0.9225	0.0740262		0.9225	0.209795
0.924167	0.44412		0.924167	0.792458		0.924167	0.0744835		0.924167	0.208745
0.925833	0.445097		0.925833	0.793755		0.925833	0.0668695		0.925833	0.2072
0.9275	0.445233		0.9275	0.7873		0.9275	0.06917		0.9275	0.210106
0.929167	0.446422		0.929167	0.791269		0.929167	0.0754432		0.929167	0.207512
0.930833	0.446554		0.930833	0.793584		0.930833	0.0796605		0.930833	0.208475
0.9325	0.448353		0.9325	0.792875		0.9325	0.0792697		0.9325	0.208926
0.934167	0.449718		0.934167	0.793527		0.934167	0.0767611		0.934167	0.208757
0.935833	0.450231		0.935833	0.791431		0.935833	0.0764481		0.935833	0.207447
0.9375	0.450723		0.9375	0.794246		0.9375	0.0756801		0.9375	0.208588
0.939167	0.451039		0.939167	0.793563		0.939167	0.0756507		0.939167	0.20864
0.940833	0.453239		0.940833	0.797183		0.940833	0.0754822		0.940833	0.206776
0.9425	0.453809		0.9425	0.792539		0.9425	0.0745806		0.9425	0.206966
0.944167	0.454883		0.944167	0.789		0.944167	0.0759778		0.944167	0.20748
0.945833	0.455083		0.945833	0.792075		0.945833	0.0758654		0.945833	0.208077
0.9475	0.456138		0.9475	0.789429		0.9475	0.0754125		0.9475	0.206911
0.949167	0.457839		0.949167	0.793558		0.949167	0.0757581		0.949167	0.209657
0.950833	0.457628		0.950833	0.789608		0.950833	0.0750609		0.950833	0.20951
0.9525	0.459134		0.9525	0.791169		0.9525	0.0766627		0.9525	0.207704
0.954167	0.460376		0.954167	0.797254		0.954167	0.0750743		0.954167	0.208512
0.955833	0.460915		0.955833	0.788594		0.955833	0.0763708		0.955833	0.208641
0.9575	0.462702		0.9575	0.791988		0.9575	0.076305		0.9575	0.207412
0.959167	0.461958		0.959167	0.796443		0.959167	0.0754777		0.959167	0.20755
0.960833	0.462744		0.960833	0.790992		0.960833	0.0754677		0.960833	0.207192
0.9625	0.464981		0.9625	0.793478		0.9625	0.0753983		0.9625	0.207143
0.964167	0.465236		0.964167	0.795271		0.964167	0.0749483		0.964167	0.209484
0.965833	0.466082		0.965833	0.797556		0.965833	0.0762642		0.965833	0.207584
0.9675	0.466641		0.9675	0.796065		0.9675	0.075719		0.9675	0.208027
0.969167	0.467794		0.969167	0.793804		0.969167	0.0760032		0.969167	0.208968
0.970833	0.468533		0.970833	0.793552		0.970833	0.0765737		0.970833	0.208827
0.9725	0.468586		0.9725	0.792698		0.9725	0.0775429		0.9725	0.206894
0.974167	0.469532		0.974167	0.792956		0.974167	0.0771335		0.974167	0.209339
0.975833	0.471997		0.975833	0.793888		0.975833	0.0844433		0.975833	0.208488
0.9775	0.472191		0.9775	0.792685		0.9775	0.0896988		0.9775	0.207806
0.979167	0.474025		0.979167	0.793633		0.979167	0.0874435		0.979167	0.207962
0.980833	0.474726		0.980833	0.796112		0.980833	0.0767961		0.980833	0.20726
0.9825	0.473357		0.9825	0.793652		0.9825	0.0770958		0.9825	0.206435
0.984167	0.477888		0.984167	0.793993		0.984167	0.0740242		0.984167	0.208857
0.985833	0.476058		0.985833	0.793625		0.985833	0.0744825		0.985833	0.207365
0.9875	0.478735		0.9875	0.797202		0.9875	0.0668675		0.9875	0.208642
0.989167	0.479049		0.989167	0.792759		0.989167	0.069169		0.989167	0.208204
0.990833	0.480304		0.990833	0.793063		0.990833	0.0754412		0.990833	0.20744
0.9925	0.481743		0.9925	0.800048		0.9925	0.0796595		0.9925	0.209233
0.994167	0.48107		0.994167	0.796046		0.994167	0.0792677		0.994167	0.208347
0.995833	0.480706		0.995833	0.79218		0.995833	0.0767601		0.995833	0.208878
0.9975	0.482349		0.9975	0.793707		0.9975	0.0764461		0.9975	0.207427
0.999167	0.483951		0.999167	0.794061		0.999167	0.0756791		0.999167	0.207914
1.00083	0.484005		1.00083	0.79469		1.00083	0.0756527		1.00083	0.207416
1.0025	0.485647		1.0025	0.796887		1.0025	0.0754862		1.0025	0.207245
1.00417	0.485713		1.00417	0.793959		1.00417	0.0745826		1.00417	0.20695
1.00583	0.487815		1.00583	0.794664		1.00583	0.0759818		1.00583	0.206845
1.0075	0.488416		1.0075	0.795402		1.0075	0.0758674		1.0075	0.207927
1.00917	0.488917		1.00917	0.79365		1.00917	0.0754165		1.00917	0.208578
1.01083	0.490518		1.01083	0.79368		1.01083	0.0757601		1.01083	0.209456
1.0125	0.49209		1.0125	0.790665		1.0125	0.0750649		1.0125	0.20862
1.01417	0.491225		1.01417	0.794359		1.01417	0.0766647		1.01417	0.208542
1.01583	0.492131		1.01583	0.795995		1.01583	0.0750783		1.01583	0.20829
1.0175	0.492932		1.0175	0.79422		1.0175	0.0763728		1.0175	0.209053
1.01917	0.494579		1.01917	0.792585		1.01917	0.076309		1.01917	0.208458
1.02083	0.495561		1.02083	0.797106		1.02083	0.0754797		1.02083	0.208144
1.0225	0.49561		1.0225	0.798181		1.0225	0.0754717		1.0225	0.208456
1.02417	0.497177		1.02417	0.797038		1.02417	0.0754003		1.02417	0.207824
1.02583	0.498248		1.02583	0.794673		1.02583	0.0749523		1.02583	0.207809
1.0275	0.499685		1.0275	0.792147		1.0275	0.0762662		1.0275	0.207925
1.02917	0.499566		1.02917	0.796366		1.02917	0.075723		1.02917	0.207865
1.03083	0.500822		1.03083	0.792069		1.03083	0.0760052		1.03083	0.208334
1.0325	0.500998		1.0325	0.794004		1.0325	0.0765777		1.0325	0.207828
1.03417	0.502066		1.03417	0.792751		1.03417	0.0775449		1.03417	0.20751
1.03583	0.503227		1.03583	0.791463		1.03583	0.0771375		1.03583	0.206949
1.0375	0.503462		1.0375	0.794809		1.0375	0.0844453		1.0375	0.208584
1.03917	0.503529		1.03917	0.793342		1.03917	0.0897028		1.03917	0.206521
1.04083	0.505895		1.04083	0.795214		1.04083	0.0874455		1.04083	0.207709
1.0425	0.507032		1.0425	0.799111		1.0425	0.0768001		1.0425	0.206373
1.04417	0.50741		1.04417	0.797839		1.04417	0.0770978		1.04417	0.208242
1.04583	0.507589		1.04583	0.796396		1.04583	0.0740282		1.04583	0.207148
1.0475	0.509711		1.0475	0.793994		1.0475	0.0744845		1.0475	0.207681
1.04917	0.511021		1.04917	0.795032		1.04917	0.0668715		1.04917	0.208175
1.05083	0.510706		1.05083	0.793595		1.05083	0.069171		1.05083	0.207851
1.0525	0.511907		1.0525	0.801661		1.0525	0.0754452		1.0525	0.207696
1.05417	0.512286		1.05417	0.800897		1.05417	0.0796615		1.05417	0.207162
1.05583	0.512293		1.05583	0.791649		1.05583	0.0792717		1.05583	0.20872
1.0575	0.513672		1.0575	0.795429		1.0575	0.0767621		1.0575	0.207206
1.05917	0.513972		1.05917	0.798477		1.05917	0.0764501		1.05917	0.207193
1.06083	0.515564		1.06083	0.800306		1.06083	0.0756811		1.06083	0.209222
1.0625	0.517628		1.0625	0.801948		1.0625	0.0753983		1.0625	0.208748
1.06417	0.517563		1.06417	0.797035		1.06417	0.0749483		1.06417	0.207139
1.06583	0.519317		1.06583	0.796611		1.06583	0.0762642		1.06583	0.206156
1.0675	0.519365		1.0675	0.794842		1.0675	0.075719		1.0675	0.20721
1.06917	0.521206		1.06917	0.792206		1.06917	0.0760032		1.06917	0.206995
1.07083	0.521214		1.07083	0.793894		1.07083	0.0765737		1.07083	0.207906
1.0725	0.522004		1.0725	0.799652		1.0725	0.0775429		1.0725	0.207178
1.07417	0.522767		1.07417	0.79971		1.07417	0.0771335		1.07417	0.208578
1.07583	0.525096		1.07583	0.799909		1.07583	0.0844433		1.07583	0.207816
1.0775	0.525141		1.0775	0.794885		1.0775	0.0896988		1.0775	0.20606
1.07917	0.52513		1.07917	0.797545		1.07917	0.0874435		1.07917	0.207082
1.08083	0.525815		1.08083	0.791032		1.08083	0.0767961		1.08083	0.208051
1.0825	0.528933		1.0825	0.797442		1.0825	0.0770958		1.0825	0.208206
1.08417	0.527536		1.08417	0.791755		1.08417	0.0740242		1.08417	0.206664
1.08583	0.528781		1.08583	0.79836		1.08583	0.0744825		1.08583	0.208411
1.0875	0.52931		1.0875	0.799347		1.0875	0.0668675		1.0875	0.206616
1.08917	0.530371		1.08917	0.792769		1.08917	0.069169		1.08917	0.208612
1.09083	0.53177		1.09083	0.794512		1.09083	0.0754412		1.09083	0.206782
1.0925	0.53342		1.0925	0.794435		1.0925	0.0796595		1.0925	0.207514
1.09417	0.533002		1.09417	0.794854		1.09417	0.0792677		1.09417	0.206978
1.09583	0.533063		1.09583	0.797383		1.09583	0.0767601		1.09583	0.206542
1.0975	0.535398		1.0975	0.799036		1.0975	0.0764461		1.0975	0.207627
1.09917	0.535521		1.09917	0.796643		1.09917	0.0756791		1.09917	0.207852
1.10083	0.536484		1.10083	0.79662		1.10083	0.0756527		1.10083	0.209034
1.1025	0.537342		1.1025	0.797178		1.1025	0.0754862		1.1025	0.206805
1.10417	0.537862		1.10417	0.799164		1.10417	0.0745826		1.10417	0.206852
1.10583	0.539205		1.10583	0.796048		1.10583	0.0759818		1.10583	0.206986
1.1075	0.540939		1.1075	0.798482		1.1075	0.0758674		1.1075	0.207748
1.10917	0.540264		1.10917	0.795185		1.10917	0.0754165		1.10917	0.206926
1.11083	0.543272		1.11083	0.794078		1.11083	0.0757601		1.11083	0.207416
1.1125	0.545215		1.1125	0.797998		1.1125	0.0750649		1.1125	0.208068
1.11417	0.544109		1.11417	0.797204		1.11417	0.0766647		1.11417	0.207154
1.11583	0.544017		1.11583	0.794999		1.11583	0.0750783		1.11583	0.207796
1.1175	0.546523		1.1175	0.796349		1.1175	0.0763728		1.1175	0.208282
1.11917	0.54616		1.11917	0.794437		1.11917	0.076309		1.11917	0.208361
1.12083	0.547264		1.12083	0.799299		1.12083	0.0754797		1.12083	0.205428
1.1225	0.548063		1.1225	0.799263		1.1225	0.0754717		1.1225	0.206268
1.12417	0.549647		1.12417	0.797104		1.12417	0.0754003		1.12417	0.208246
1.12583	0.550015		1.12583	0.796633		1.12583	0.0749523		1.12583	0.207218
1.1275	0.549526		1.1275	0.798844		1.1275	0.0762662		1.1275	0.206593
1.12917	0.551005		1.12917	0.798769		1.12917	0.075723		1.12917	0.207932
1.13083	0.553163		1.13083	0.797653		1.13083	0.0760052		1.13083	0.207166
1.1325	0.554176		1.1325	0.796912		1.1325	0.0765777		1.1325	0.207348
1.13417	0.553148		1.13417	0.79515		1.13417	0.0775449		1.13417	0.206327
1.13583	0.555108		1.13583	0.797173		1.13583	0.0771375		1.13583	0.208134
1.1375	0.555777		1.1375	0.796818		1.1375	0.0844453		1.1375	0.20799
1.13917	0.55533		1.13917	0.795031		1.13917	0.0897028		1.13917	0.209076
1.14083	0.556835		1.14083	0.796317		1.14083	0.0874455		1.14083	0.20823
1.1425	0.558852		1.1425	0.797765		1.1425	0.0768001		1.1425	0.206502
1.14417	0.559091		1.14417	0.797145		1.14417	0.0770978		1.14417	0.209722
1.14583	0.560621		1.14583	0.798438		1.14583	0.0740282		1.14583	0.20813
1.1475	0.560465		1.1475	0.796761		1.1475	0.0744845		1.1475	0.2074
1.14917	0.562986		1.14917	0.796531		1.14917	0.0668715		1.14917	0.209249
1.15083	0.563397		1.15083	0.79497		1.15083	0.069171		1.15083	0.20803
1.1525	0.563184		1.1525	0.797549		1.1525	0.0754452		1.1525	0.208249
1.15417	0.564333		1.15417	0.79819		1.15417	0.0844443		1.15417	0.208812
1.15583	0.565499		1.15583	0.800057		1.15583	0.0897008		1.15583	0.208758
1.1575	0.565186		1.1575	0.795977		1.1575	0.0874445		1.1575	0.208048
1.15917	0.567305		1.15917	0.792596		1.15917	0.0767981		1.15917	0.207994
1.16083	0.5695		1.16083	0.797117		1.16083	0.0770968		1.16083	0.208636
1.1625	0.567788		1.1625	0.798679		1.1625	0.0740262		1.1625	0.207674
1.16417	0.569525		1.16417	0.796158		1.16417	0.0744835		1.16417	0.208268
1.16583	0.570619		1.16583	0.793373		1.16583	0.0668695		1.16583	0.206426
1.1675	0.571993		1.1675	0.79491		1.1675	0.06917		1.1675	0.206497
1.16917	0.573256		1.16917	0.794871		1.16917	0.0754432		1.16917	0.206351
1.17083	0.573216		1.17083	0.796944		1.17083	0.0796605		1.17083	0.207472
1.1725	0.573421		1.1725	0.798665		1.1725	0.0792697		1.1725	0.207471
1.17417	0.574453		1.17417	0.796987		1.17417	0.0767611		1.17417	0.207485
1.17583	0.576149		1.17583	0.800995		1.17583	0.0764481		1.17583	0.207598
1.1775	0.576126		1.1775	0.794882		1.1775	0.0756801		1.1775	0.207721
1.17917	0.577615		1.17917	0.802045		1.17917	0.0756507		1.17917	0.208068
1.18083	0.578589		1.18083	0.798257		1.18083	0.0754822		1.18083	0.207892
1.1825	0.57885		1.1825	0.795478		1.1825	0.0745806		1.1825	0.208592
1.18417	0.580629		1.18417	0.800479		1.18417	0.0759778		1.18417	0.20852
1.18583	0.58122		1.18583	0.800713		1.18583	0.0758654		1.18583	0.208461
1.1875	0.582632		1.1875	0.797904		1.1875	0.0754125		1.1875	0.208378
1.18917	0.583069		1.18917	0.798504		1.18917	0.0757581		1.18917	0.208255
1.19083	0.584113		1.19083	0.797828		1.19083	0.0750609		1.19083	0.207609
1.1925	0.58414		1.1925	0.798332		1.1925	0.0766627		1.1925	0.206471
1.19417	0.58641		1.19417	0.799873		1.19417	0.0750743		1.19417	0.207487
1.19583	0.586418		1.19583	0.797905		1.19583	0.0763708		1.19583	0.207114
1.1975	0.586775		1.1975	0.795773		1.1975	0.076305		1.1975	0.208398
1.19917	0.588591		1.19917	0.800008		1.19917	0.0754777		1.19917	0.207361
1.20083	0.589721		1.20083	0.803414		1.20083	0.0754677		1.20083	0.208122
1.2025	0.589804		1.2025	0.800846		1.2025	0.0753983		1.2025	0.206892
1.20417	0.589695		1.20417	0.795888		1.20417	0.0749483		1.20417	0.208948
1.20583	0.591729		1.20583	0.798064		1.20583	0.0762642		1.20583	0.207234
1.2075	0.591949		1.2075	0.795902		1.2075	0.075719		1.2075	0.208456
1.20917	0.593325		1.20917	0.799566		1.20917	0.0760032		1.20917	0.208086
1.21083	0.593444		1.21083	0.798963		1.21083	0.0765737		1.21083	0.207702
1.2125	0.59443		1.2125	0.80099		1.2125	0.0775429		1.2125	0.206995
1.21417	0.597243		1.21417	0.801062		1.21417	0.0771335		1.21417	0.206475
1.21583	0.596707		1.21583	0.799901		1.21583	0.0844433		1.21583	0.207977
1.2175	0.598162		1.2175	0.79506		1.2175	0.0896988		1.2175	0.208848
1.21917	0.598049		1.21917	0.802268		1.21917	0.0874435		1.21917	0.209891
1.22083	0.599551		1.22083	0.801146		1.22083	0.0767961		1.22083	0.208678
1.2225	0.599836		1.2225	0.797252		1.2225	0.0770958		1.2225	0.20591
1.22417	0.600557		1.22417	0.797517		1.22417	0.0740242		1.22417	0.20739
1.22583	0.600011		1.22583	0.798206		1.22583	0.0744825		1.22583	0.207238
1.2275	0.601515		1.2275	0.800365		1.2275	0.0668675		1.2275	0.206857
1.22917	0.603655		1.22917	0.801464		1.22917	0.069169		1.22917	0.208327
1.23083	0.603226		1.23083	0.802923		1.23083	0.0754412		1.23083	0.209073
1.2325	0.605404		1.2325	0.802021		1.2325	0.0796595		1.2325	0.206976
1.23417	0.60432		1.23417	0.801522		1.23417	0.0792677		1.23417	0.207554
1.23583	0.606605		1.23583	0.797623		1.23583	0.0767601		1.23583	0.207186
1.2375	0.606896		1.2375	0.79861		1.2375	0.0764461		1.2375	0.208279
1.23917	0.607778		1.23917	0.797988		1.23917	0.0756791		1.23917	0.208523
1.24083	0.608682		1.24083	0.797779		1.24083	0.0756527		1.24083	0.20619
1.2425	0.609206		1.2425	0.799086		1.2425	0.0754862		1.2425	0.206928
1.24417	0.610417		1.24417	0.797426		1.24417	0.0745826		1.24417	0.207314
1.24583	0.611328		1.24583	0.801752		1.24583	0.0759818		1.24583	0.207497
1.2475	0.61214		1.2475	0.79945		1.2475	0.0758674		1.2475	0.208934
1.24917	0.613047		1.24917	0.800502		1.24917	0.0754165		1.24917	0.208438
1.25083	0.614644		1.25083	0.803509		1.25083	0.0757601		1.25083	0.208503
1.2525	0.615157		1.2525	0.803427		1.2525	0.0750649		1.2525	0.20696
1.25417	0.615655		1.25417	0.799839		1.25417	0.0766647		1.25417	0.207215
1.25583	0.616767		1.25583	0.80017		1.25583	0.0750783		1.25583	0.207852
1.2575	0.617365		1.2575	0.797833		1.2575	0.0763728		1.2575	0.207408
1.25917	0.618521		1.25917	0.799306		1.25917	0.076309		1.25917	0.207547
1.26083	0.61882		1.26083	0.799352		1.26083	0.0754797		1.26083	0.20652
1.2625	0.620448		1.2625	0.799431		1.2625	0.0754717		1.2625	0.207272
1.26417	0.620658		1.26417	0.798176		1.26417	0.0754003		1.26417	0.208423
1.26583	0.621233		1.26583	0.79889		1.26583	0.0749523		1.26583	0.2078
1.2675	0.62239		1.2675	0.801722		1.2675	0.0762662		1.2675	0.208292
1.26917	0.624087		1.26917	0.802223		1.26917	0.075723		1.26917	0.207933
1.27083	0.624767		1.27083	0.804031		1.27083	0.0760052		1.27083	0.2069
1.2725	0.624856		1.2725	0.799766		1.2725	0.0765777		1.2725	0.207462
1.27417	0.625005		1.27417	0.796208		1.27417	0.0775449		1.27417	0.20882
1.27583	0.626		1.27583	0.799744		1.27583	0.0771375		1.27583	0.207085
1.2775	0.628261		1.2775	0.7989		1.2775	0.0844453		1.2775	0.207886
1.27917	0.627733		1.27917	0.800051		1.27917	0.0897028		1.27917	0.208257
1.28083	0.628942		1.28083	0.799698		1.28083	0.0874455		1.28083	0.207451
1.2825	0.630516		1.2825	0.797066		1.2825	0.0768001		1.2825	0.206567
1.28417	0.630242		1.28417	0.799652		1.28417	0.0770978		1.28417	0.20698
1.28583	0.632		1.28583	0.799224		1.28583	0.0740282		1.28583	0.206924
1.2875	0.632125		1.2875	0.800692		1.2875	0.0744845		1.2875	0.20728
1.28917	0.633164		1.28917	0.801564		1.28917	0.0668715		1.28917	0.207378
1.29083	0.634768		1.29083	0.800083		1.29083	0.069171		1.29083	0.207418
1.2925	0.634704		1.2925	0.797038		1.2925	0.0754452		1.2925	0.208155
1.29417	0.636522		1.29417	0.800125		1.29417	0.0796615		1.29417	0.208212
1.29583	0.637804		1.29583	0.802391		1.29583	0.0792717		1.29583	0.207958
1.2975	0.637748		1.2975	0.801729		1.2975	0.0767621		1.2975	0.206525
1.29917	0.638987		1.29917	0.798867		1.29917	0.0764501		1.29917	0.207958
1.30083	0.638861		1.30083	0.79844		1.30083	0.0756811		1.30083	0.208343
1.3025	0.640009		1.3025	0.802649		1.3025	0.0753983		1.3025	0.207948
1.30417	0.64082		1.30417	0.799359		1.30417	0.0749483		1.30417	0.209513
1.30583	0.64097		1.30583	0.801469		1.30583	0.0762642		1.30583	0.208502
1.3075	0.642979		1.3075	0.802393		1.3075	0.075719		1.3075	0.208529
1.30917	0.643322		1.30917	0.798556		1.30917	0.0760032		1.30917	0.207621
1.31083	0.6444		1.31083	0.7995		1.31083	0.0765737		1.31083	0.209173
1.3125	0.645217		1.3125	0.794735		1.3125	0.0775429		1.3125	0.207932
1.31417	0.647026		1.31417	0.801811		1.31417	0.0771335		1.31417	0.208476
1.31583	0.645996		1.31583	0.801898		1.31583	0.0844433		1.31583	0.206433
1.3175	0.649382		1.3175	0.800097		1.3175	0.0896988		1.3175	0.208808
1.31917	0.649447		1.31917	0.807372		1.31917	0.0874435		1.31917	0.20705
1.32083	0.649104		1.32083	0.798978		1.32083	0.0767961		1.32083	0.2084
1.3225	0.649828		1.3225	0.80055		1.3225	0.0770958		1.3225	0.207374
1.32417	0.649876		1.32417	0.806469		1.32417	0.0740242		1.32417	0.207976
1.32583	0.652216		1.32583	0.804816		1.32583	0.0744825		1.32583	0.208437
1.3275	0.653045		1.3275	0.802167		1.3275	0.0668675		1.3275	0.208158
1.32917	0.653375		1.32917	0.801061		1.32917	0.069169		1.32917	0.206861
1.33083	0.653907		1.33083	0.8015		1.33083	0.0754412		1.33083	0.20718
1.3325	0.655896		1.3325	0.80149		1.3325	0.0796595		1.3325	0.208082
1.33417	0.656923		1.33417	0.800127		1.33417	0.0754275		1.33417	0.208225
1.33583	0.657304		1.33583	0.802273		1.33583	0.0765236		1.33583	0.206317
1.3375	0.657746		1.3375	0.801474		1.3375	0.0753896		1.3375	0.207503
1.33917	0.656491		1.33917	0.796854		1.33917	0.0750981		1.33917	0.208262
1.34083	0.659024		1.34083	0.799961		1.34083	0.076112		1.34083	0.209311
1.3425	0.661451		1.3425	0.801227		1.3425	0.0755351		1.3425	0.207951
1.34417	0.661197		1.34417	0.801553		1.34417	0.0765929		1.34417	0.206994
1.34583	0.661943		1.34583	0.805536		1.34583	0.0760736		1.34583	0.206566
1.3475	0.662957		1.3475	0.799855		1.3475	0.075595		1.3475	0.208492
1.34917	0.664132		1.34917	0.800094		1.34917	0.0764353		1.34917	0.209281
1.35083	0.665031		1.35083	0.803692		1.35083	0.0749547		1.35083	0.207179
1.3525	0.664321		1.3525	0.803785		1.3525	0.0756513		1.3525	0.207861
1.35417	0.665788		1.35417	0.800361		1.35417	0.0750374		1.35417	0.208374
1.35583	0.667051		1.35583	0.80539		1.35583	0.0756232		1.35583	0.207897
1.3575	0.668371		1.3575	0.803073		1.3575	0.0756497		1.3575	0.208965
1.35917	0.66919		1.35917	0.799554		1.35917	0.0754822		1.35917	0.208652
1.36083	0.66913		1.36083	0.798939		1.36083	0.0745796		1.36083	0.20792
1.3625	0.670254		1.3625	0.803758		1.3625	0.0759778		1.3625	0.208509
1.36417	0.671314		1.36417	0.800742		1.36417	0.0758644		1.36417	0.208289
1.36583	0.673685		1.36583	0.804698		1.36583	0.0754125		1.36583	0.207281
1.3675	0.673741		1.3675	0.800245		1.3675	0.0757571		1.3675	0.207867
1.36917	0.674854		1.36917	0.803052		1.36917	0.0750609		1.36917	0.208053
1.37083	0.674816		1.37083	0.802258		1.37083	0.0766617		1.37083	0.208431
1.3725	0.673842		1.3725	0.799774		1.3725	0.0750743		1.3725	0.208159
1.37417	0.676684		1.37417	0.805194		1.37417	0.0763698		1.37417	0.207069
1.37583	0.677169		1.37583	0.800113		1.37583	0.076305		1.37583	0.207045
1.3775	0.679312		1.3775	0.802465		1.3775	0.0754767		1.3775	0.208326
1.37917	0.678102		1.37917	0.804715		1.37917	0.0754677		1.37917	0.207803
1.38083	0.678994		1.38083	0.798753		1.38083	0.0753973		1.38083	0.206517
1.3825	0.679414		1.3825	0.805469		1.3825	0.0749483		1.3825	0.208069
1.38417	0.682064		1.38417	0.80613		1.38417	0.0762632		1.38417	0.207836
1.38583	0.681101		1.38583	0.801323		1.38583	0.075719		1.38583	0.208821
1.3875	0.683226		1.3875	0.79828		1.3875	0.0760022		1.3875	0.207024
1.38917	0.683617		1.38917	0.799154		1.38917	0.0765737		1.38917	0.207318
1.39083	0.684811		1.39083	0.803446		1.39083	0.0775419		1.39083	0.208889
1.3925	0.68502		1.3925	0.799245		1.3925	0.0771335		1.3925	0.207396
1.39417	0.685843		1.39417	0.805922		1.39417	0.0844423		1.39417	0.207814
1.39583	0.687215		1.39583	0.805209		1.39583	0.0896988		1.39583	0.207532
1.3975	0.68861		1.3975	0.806158		1.3975	0.0874425		1.3975	0.207951
1.39917	0.688183		1.39917	0.80654		1.39917	0.0767961		1.39917	0.20746
1.40083	0.68905		1.40083	0.805778		1.40083	0.0770948		1.40083	0.208764
1.4025	0.690495		1.4025	0.806926		1.4025	0.0740242		1.4025	0.208369
1.40417	0.690669		1.40417	0.79999		1.40417	0.0744815		1.40417	0.209477
1.40583	0.691805		1.40583	0.797545		1.40583	0.0668675		1.40583	0.209167
1.4075	0.693265		1.4075	0.801648		1.4075	0.069168		1.4075	0.208412
1.40917	0.693082		1.40917	0.80254		1.40917	0.0754412		1.40917	0.207374
1.41083	0.694815		1.41083	0.797702		1.41083	0.0796585		1.41083	0.207819
1.4125	0.695418		1.4125	0.799203		1.4125	0.0792677		1.4125	0.206841
1.41417	0.695356		1.41417	0.803117		1.41417	0.0767591		1.41417	0.207192
1.41583	0.697379		1.41583	0.807002		1.41583	0.0764461		1.41583	0.208323
1.4175	0.698059		1.4175	0.802355		1.4175	0.0756781		1.4175	0.207417
1.41917	0.699798		1.41917	0.804972		1.41917	0.0756487		1.41917	0.207212
1.42083	0.698548		1.42083	0.803344		1.42083	0.0754802		1.42083	0.20779
1.4225	0.70065		1.4225	0.803338		1.4225	0.0745786		1.4225	0.208121
1.42417	0.70047		1.42417	0.805751		1.42417	0.0759758		1.42417	0.208684
1.42583	0.702762		1.42583	0.802604		1.42583	0.0758634		1.42583	0.207679
1.4275	0.704187		1.4275	0.804504		1.4275	0.0754105		1.4275	0.206754
1.42917	0.704356		1.42917	0.809523		1.42917	0.0757561		1.42917	0.207005
1.43083	0.705639		1.43083	0.808103		1.43083	0.0750589		1.43083	0.208024
1.4325	0.704222		1.4325	0.801517		1.4325	0.0766607		1.4325	0.207347
1.43417	0.707953		1.43417	0.804553		1.43417	0.0750723		1.43417	0.208396
1.43583	0.706288		1.43583	0.806841		1.43583	0.0763688		1.43583	0.208464
1.4375	0.708809		1.4375	0.799724		1.4375	0.076303		1.4375	0.207294
1.43917	0.708308		1.43917	0.801415		1.43917	0.0754757		1.43917	0.209169
1.44083	0.709379		1.44083	0.806607		1.44083	0.0754657		1.44083	0.207103
1.4425	0.711117		1.4425	0.798399		1.4425	0.0753963		1.4425	0.207289
1.44417	0.711532		1.44417	0.802509		1.44417	0.0749463		1.44417	0.2078
1.44583	0.712888		1.44583	0.804733		1.44583	0.0762622		1.44583	0.208774
1.4475	0.712033		1.4475	0.807799		1.4475	0.075717		1.4475	0.208368
1.44917	0.714842		1.44917	0.802461		1.44917	0.0760012		1.44917	0.207186
1.45083	0.715117		1.45083	0.803478		1.45083	0.0765717		1.45083	0.207929
1.4525	0.715614		1.4525	0.804006		1.4525	0.0775409		1.4525	0.209397
1.45417	0.716153		1.45417	0.804059		1.45417	0.0771315		1.45417	0.20802
1.45583	0.716478		1.45583	0.805423		1.45583	0.0844413		1.45583	0.207246
1.4575	0.71861		1.4575	0.804662		1.4575	0.0896968		1.4575	0.205884
1.45917	0.718652		1.45917	0.804306		1.45917	0.0874415		1.45917	0.20843
1.46083	0.718868		1.46083	0.80417		1.46083	0.0767941		1.46083	0.207788
1.4625	0.719799		1.4625	0.801161		1.4625	0.0770938		1.4625	0.21039
1.46417	0.720034		1.46417	0.805271		1.46417	0.0740222		1.46417	0.206666
1.46583	0.722479		1.46583	0.804165		1.46583	0.0744805		1.46583	0.208114
1.4675	0.722606		1.4675	0.799172		1.4675	0.0668655		1.4675	0.208027
1.46917	0.723701		1.46917	0.804159		1.46917	0.069167		1.46917	0.208597
1.47083	0.72286		1.47083	0.806217		1.47083	0.0754392		1.47083	0.207173
1.4725	0.724609		1.4725	0.806994		1.4725	0.0796575		1.4725	0.20752
1.47417	0.725989		1.47417	0.809038		1.47417	0.0792657		1.47417	0.207865
1.47583	0.726877		1.47583	0.805005		1.47583	0.0767581		1.47583	0.207909
1.4775	0.728687		1.4775	0.807166		1.4775	0.0764441		1.4775	0.209968
1.47917	0.72839		1.47917	0.8042		1.47917	0.0756771		1.47917	0.208626
1.48083	0.729515		1.48083	0.802761		1.48083	0.0756507		1.48083	0.209338
1.4825	0.730887		1.4825	0.807977		1.4825	0.0754842		1.4825	0.207485
1.48417	0.731388		1.48417	0.807538		1.48417	0.0745806		1.48417	0.207484
1.48583	0.731586		1.48583	0.802481		1.48583	0.0759798		1.48583	0.207671
1.4875	0.73202		1.4875	0.807459		1.4875	0.0758654		1.4875	0.207016
1.48917	0.734414		1.48917	0.802519		1.48917	0.0754145		1.48917	0.207412
1.49083	0.734277		1.49083	0.804724		1.49083	0.0757581		1.49083	0.208323
1.4925	0.734187		1.4925	0.807345		1.4925	0.0750629		1.4925	0.208511
1.49417	0.735897		1.49417	0.809106		1.49417	0.0766627		1.49417	0.209392
1.49583	0.737438		1.49583	0.808895		1.49583	0.0750763		1.49583	0.209939
1.4975	0.738464		1.4975	0.805057		1.4975	0.0763708		1.4975	0.207371
1.49917	0.737384		1.49917	0.80851		1.49917	0.076307		1.49917	0.207954
1.50083	0.739128		1.50083	0.805011		1.50083	0.0754777		1.50083	0.207505
1.5025	0.740619		1.5025	0.801637		1.5025	0.0754697		1.5025	0.207595
1.50417	0.74135		1.50417	0.802484		1.50417	0.0753983		1.50417	0.209582
1.50583	0.7421		1.50583	0.804551		1.50583	0.0749503		1.50583	0.207324
1.5075	0.741824		1.5075	0.808508		1.5075	0.0762642		1.5075	0.206837
1.50917	0.74352		1.50917	0.808184		1.50917	0.075721		1.50917	0.208021
1.51083	0.744432		1.51083	0.81059		1.51083	0.0760032		1.51083	0.208676
1.5125	0.745229		1.5125	0.80292		1.5125	0.0765757		1.5125	0.207307
1.51417	0.745484		1.51417	0.808695		1.51417	0.0775429		1.51417	0.210063
1.51583	0.747175		1.51583	0.803936		1.51583	0.0771355		1.51583	0.207919
1.5175	0.747308		1.5175	0.80662		1.5175	0.0844433		1.5175	0.209242
1.51917	0.749477		1.51917	0.806215		1.51917	0.0897008		1.51917	0.207874
1.52083	0.749653		1.52083	0.805357		1.52083	0.0874435		1.52083	0.207872
1.5225	0.751125		1.5225	0.809176		1.5225	0.0767981		1.5225	0.208599
1.52417	0.750266		1.52417	0.808487		1.52417	0.0770958		1.52417	0.208043
1.52583	0.751799		1.52583	0.810175		1.52583	0.0740262		1.52583	0.208205
1.5275	0.752922		1.5275	0.80787		1.5275	0.0744825		1.5275	0.209355
1.52917	0.754625		1.52917	0.803375		1.52917	0.0668695		1.52917	0.207964
1.53083	0.753534		1.53083	0.804243		1.53083	0.069169		1.53083	0.208315
1.5325	0.755919		1.5325	0.80778		1.5325	0.0754432		1.5325	0.209395
1.53417	0.756219		1.53417	0.807105		1.53417	0.0796595		1.53417	0.209911
1.53583	0.757459		1.53583	0.805453		1.53583	0.0792697		1.53583	0.209559
1.5375	0.756143		1.5375	0.805708		1.5375	0.0767601		1.5375	0.20902
1.53917	0.757674		1.53917	0.806764		1.53917	0.0764481		1.53917	0.209317
1.54083	0.758084		1.54083	0.80645		1.54083	0.0756791		1.54083	0.209505
1.5425	0.758596		1.5425	0.80857		1.5425	0.0753963		1.5425	0.209158
1.54417	0.761553		1.54417	0.809369		1.54417	0.0749463		1.54417	0.209285
1.54583	0.761634		1.54583	0.808018		1.54583	0.0762622		1.54583	0.208726
1.5475	0.762084		1.5475	0.805212		1.5475	0.075717		1.5475	0.208683
1.54917	0.762783		1.54917	0.807629		1.54917	0.0760012		1.54917	0.208563
1.55083	0.764011		1.55083	0.806776		1.55083	0.0765717		1.55083	0.20739
1.5525	0.764913		1.5525	0.808006		1.5525	0.0775409		1.5525	0.209029
1.55417	0.766712		1.55417	0.807607		1.55417	0.0771315		1.55417	0.207774
1.55583	0.766881		1.55583	0.806075		1.55583	0.0844413		1.55583	0.209389
1.5575	0.76767		1.5575	0.807487		1.5575	0.0896968		1.5575	0.20733
1.55917	0.768757		1.55917	0.8079		1.55917	0.0874415		1.55917	0.209689
1.56083	0.767907		1.56083	0.809366		1.56083	0.0767941		1.56083	0.20794
1.5625	0.769519		1.5625	0.808054		1.5625	0.0770938		1.5625	0.209346
1.56417	0.771467		1.56417	0.807431		1.56417	0.0740222		1.56417	0.209666
1.56583	0.770829		1.56583	0.808842		1.56583	0.0744805		1.56583	0.209626
1.5675	0.771981		1.5675	0.806882		1.5675	0.0668655		1.5675	0.208895
1.56917	0.771593		1.56917	0.805226		1.56917	0.069167		1.56917	0.208143
1.57083	0.774687		1.57083	0.808178		1.57083	0.0754392		1.57083	0.207972
1.5725	0.774598		1.5725	0.808873		1.5725	0.0796575		1.5725	0.208128
1.57417	0.775423		1.57417	0.806718		1.57417	0.0792657		1.57417	0.208108
1.57583	0.775721		1.57583	0.805445		1.57583	0.0767581		1.57583	0.209742
1.5775	0.777182		1.5775	0.806777		1.5775	0.0764441		1.5775	0.208218
1.57917	0.778184		1.57917	0.808732		1.57917	0.0756771		1.57917	0.2099
1.58083	0.77752		1.58083	0.809092		1.58083	0.0756507		1.58083	0.209365
1.5825	0.780865		1.5825	0.815486		1.5825	0.0754842		1.5825	0.207765
1.58417	0.779904		1.58417	0.808784		1.58417	0.0745806		1.58417	0.20917
1.58583	0.781578		1.58583	0.812257		1.58583	0.0759798		1.58583	0.208339
1.5875	0.782605		1.5875	0.807096		1.5875	0.0758654		1.5875	0.208767
1.58917	0.784598		1.58917	0.808967		1.58917	0.0754145		1.58917	0.208515
1.59083	0.784984		1.59083	0.808611		1.59083	0.0757581		1.59083	0.207751
1.5925	0.785752		1.5925	0.808969		1.5925	0.0750629		1.5925	0.209166
1.59417	0.78604		1.59417	0.805801		1.59417	0.0766627		1.59417	0.209209
1.59583	0.786439		1.59583	0.811867		1.59583	0.0750763		1.59583	0.209367
1.5975	0.786149		1.5975	0.808594		1.5975	0.0763708		1.5975	0.209529
1.59917	0.78783		1.59917	0.808995		1.59917	0.076307		1.59917	0.20976
1.60083	0.789331		1.60083	0.802811		1.60083	0.0754777		1.60083	0.209272
1.6025	0.789604		1.6025	0.808524		1.6025	0.0754697		1.6025	0.207813
1.60417	0.790129		1.60417	0.809755		1.60417	0.0753983		1.60417	0.210505
1.60583	0.791086		1.60583	0.807025		1.60583	0.0749503		1.60583	0.208121
1.6075	0.7923		1.6075	0.80954		1.6075	0.0762642		1.6075	0.209728
1.60917	0.792071		1.60917	0.804559		1.60917	0.075721		1.60917	0.209239
1.61083	0.793176		1.61083	0.810403		1.61083	0.0760032		1.61083	0.208327
1.6125	0.79309		1.6125	0.810062		1.6125	0.0765757		1.6125	0.209321
1.61417	0.794439		1.61417	0.809176		1.61417	0.0775429		1.61417	0.208974
1.61583	0.795088		1.61583	0.80693		1.61583	0.0771355		1.61583	0.209258
1.6175	0.796097		1.6175	0.804982		1.6175	0.0844433		1.6175	0.208187
1.61917	0.796433		1.61917	0.813186		1.61917	0.0897008		1.61917	0.209602
1.62083	0.797762		1.62083	0.810667		1.62083	0.0874435		1.62083	0.20894
1.6225	0.7998		1.6225	0.810306		1.6225	0.0767981		1.6225	0.209353
1.62417	0.79966		1.62417	0.813352		1.62417	0.0770958		1.62417	0.207701
1.62583	0.800257		1.62583	0.808114		1.62583	0.0740262		1.62583	0.208232
1.6275	0.799827		1.6275	0.807506		1.6275	0.0744825		1.6275	0.209331
1.62917	0.802377		1.62917	0.811413		1.62917	0.0668695		1.62917	0.209285
1.63083	0.802347		1.63083	0.807884		1.63083	0.069169		1.63083	0.210708
1.6325	0.804467		1.6325	0.809967		1.6325	0.0754432		1.6325	0.209236
1.63417	0.804362		1.63417	0.809422		1.63417	0.0844423		1.63417	0.20918
1.63583	0.805375		1.63583	0.809186		1.63583	0.0896988		1.63583	0.208181
1.6375	0.805661		1.6375	0.806292		1.6375	0.0874425		1.6375	0.208961
1.63917	0.806322		1.63917	0.812612		1.63917	0.0767961		1.63917	0.207765
1.64083	0.808143		1.64083	0.810075		1.64083	0.0770948		1.64083	0.208136
1.6425	0.807785		1.6425	0.810035		1.6425	0.0740242		1.6425	0.209324
1.64417	0.810681		1.64417	0.806555		1.64417	0.0744815		1.64417	0.209536
1.64583	0.810401		1.64583	0.807041		1.64583	0.0668675		1.64583	0.20904
1.6475	0.811466		1.6475	0.816518		1.6475	0.069168		1.6475	0.208566
1.64917	0.810867		1.64917	0.807672		1.64917	0.0754412		1.64917	0.20895
1.65083	0.813749		1.65083	0.809863		1.65083	0.0796585		1.65083	0.210416
1.6525	0.81252		1.6525	0.812157		1.6525	0.0792677		1.6525	0.210154
1.65417	0.814345		1.65417	0.808822		1.65417	0.0767591		1.65417	0.208649
1.65583	0.816095		1.65583	0.809508		1.65583	0.0764461		1.65583	0.20945
1.6575	0.816133		1.6575	0.809336		1.6575	0.0756781		1.6575	0.207257
1.65917	0.81722		1.65917	0.811457		1.65917	0.0756487		1.65917	0.208565
1.66083	0.818701		1.66083	0.810406		1.66083	0.0754802		1.66083	0.208884
1.6625	0.818519		1.6625	0.809936		1.6625	0.0745786		1.6625	0.209268
1.66417	0.819294		1.66417	0.811617		1.66417	0.0759758		1.66417	0.209062
1.66583	0.820647		1.66583	0.809886		1.66583	0.0758634		1.66583	0.209703
1.6675	0.820161		1.6675	0.807795		1.6675	0.0754105		1.6675	0.209875
1.66917	0.822053		1.66917	0.812329		1.66917	0.0757561		1.66917	0.208569
1.67083	0.821492		1.67083	0.81356		1.67083	0.0750589		1.67083	0.20809
1.6725	0.824055		1.6725	0.806237		1.6725	0.0766607		1.6725	0.208785
1.67417	0.825028		1.67417	0.812228		1.67417	0.0750723		1.67417	0.209971
1.67583	0.825537		1.67583	0.811136		1.67583	0.0763688		1.67583	0.20719
1.6775	0.824485		1.6775	0.813654		1.6775	0.076303		1.6775	0.209268
1.67917	0.825302		1.67917	0.809289		1.67917	0.0754757		1.67917	0.20911
1.68083	0.826482		1.68083	0.811159		1.68083	0.0754657		1.68083	0.208667
1.6825	0.82793		1.6825	0.805875		1.6825	0.0753963		1.6825	0.208495
1.68417	0.829428		1.68417	0.809566		1.68417	0.0749463		1.68417	0.208517
1.68583	0.829332		1.68583	0.814878		1.68583	0.0762622		1.68583	0.207357
1.6875	0.829745		1.6875	0.810562		1.6875	0.075717		1.6875	0.207504
1.68917	0.829927		1.68917	0.812541		1.68917	0.0760012		1.68917	0.209101
1.69083	0.8314		1.69083	0.814138		1.69083	0.0765717		1.69083	0.209162
1.6925	0.833162		1.6925	0.81208		1.6925	0.0775409		1.6925	0.208473
1.69417	0.834244		1.69417	0.813181		1.69417	0.0771315		1.69417	0.209143
1.69583	0.834452		1.69583	0.807562		1.69583	0.0844413		1.69583	0.208504
1.6975	0.836356		1.6975	0.813873		1.6975	0.0896968		1.6975	0.208543
1.69917	0.836009		1.69917	0.811047		1.69917	0.0874415		1.69917	0.207342
1.70083	0.836595		1.70083	0.812033		1.70083	0.0767941		1.70083	0.208546
1.7025	0.839		1.7025	0.816126		1.7025	0.0770938		1.7025	0.208379
1.70417	0.838798		1.70417	0.80821		1.70417	0.0740222		1.70417	0.209358
1.70583	0.840276		1.70583	0.8076		1.70583	0.0744805		1.70583	0.210173
1.7075	0.839667		1.7075	0.813855		1.7075	0.0668655		1.7075	0.211301
1.70917	0.839867		1.70917	0.811195		1.70917	0.069167		1.70917	0.209555
1.71083	0.841302		1.71083	0.817445		1.71083	0.0754392		1.71083	0.208751
1.7125	0.841291		1.7125	0.810533		1.7125	0.0796575		1.7125	0.210286
1.71417	0.843971		1.71417	0.809403		1.71417	0.0792657		1.71417	0.209566
1.71583	0.844122		1.71583	0.810747		1.71583	0.0767581		1.71583	0.20929
1.7175	0.844434		1.7175	0.810764		1.7175	0.0764441		1.7175	0.209011
1.71917	0.844773		1.71917	0.818698		1.71917	0.0756771		1.71917	0.208976
1.72083	0.846571		1.72083	0.816143		1.72083	0.0756507		1.72083	0.207546
1.7225	0.847239		1.7225	0.808905		1.7225	0.0754842		1.7225	0.208386
1.72417	0.848529		1.72417	0.812531		1.72417	0.0745806		1.72417	0.208694
1.72583	0.847213		1.72583	0.81043		1.72583	0.0759798		1.72583	0.208832
1.7275	0.849371		1.7275	0.813668		1.7275	0.0758654		1.7275	0.208208
1.72917	0.849704		1.72917	0.813155		1.72917	0.0754145		1.72917	0.208522
1.73083	0.851569		1.73083	0.816201		1.73083	0.0757581		1.73083	0.209356
1.7325	0.851044		1.7325	0.815692		1.7325	0.0750629		1.7325	0.208458
1.73417	0.85377		1.73417	0.811806		1.73417	0.0766627		1.73417	0.210083
1.73583	0.853392		1.73583	0.809261		1.73583	0.0750763		1.73583	0.210075
1.7375	0.853822		1.7375	0.811062		1.7375	0.0763708		1.7375	0.210507
1.73917	0.853749		1.73917	0.811107		1.73917	0.076307		1.73917	0.209114
1.74083	0.855837		1.74083	0.816995		1.74083	0.0754777		1.74083	0.208442
1.7425	0.856938		1.7425	0.813649		1.7425	0.0754697		1.7425	0.208616
1.74417	0.858779		1.74417	0.810627		1.74417	0.0753983		1.74417	0.208773
1.74583	0.858611		1.74583	0.816984		1.74583	0.0749503		1.74583	0.208619
1.7475	0.858092		1.7475	0.814474		1.7475	0.0762642		1.7475	0.208651
1.74917	0.861278		1.74917	0.814808		1.74917	0.075721		1.74917	0.209552
1.75083	0.861938		1.75083	0.813033		1.75083	0.0760032		1.75083	0.209844
1.7525	0.862741		1.7525	0.815205		1.7525	0.0765757		1.7525	0.210538
1.75417	0.862413		1.75417	0.813644		1.75417	0.0775429		1.75417	0.209854
1.75583	0.862886		1.75583	0.80878		1.75583	0.0771355		1.75583	0.209779
1.7575	0.864209		1.7575	0.814341		1.7575	0.0844433		1.7575	0.209774
1.75917	0.864767		1.75917	0.813918		1.75917	0.0897008		1.75917	0.209412
1.76083	0.865954		1.76083	0.817219		1.76083	0.0874435		1.76083	0.208852
1.7625	0.864976		1.7625	0.813116		1.7625	0.0767981		1.7625	0.209594
1.76417	0.867875		1.76417	0.813917		1.76417	0.0770958		1.76417	0.209696
1.76583	0.866783		1.76583	0.812563		1.76583	0.0740262		1.76583	0.210274
1.7675	0.868792		1.7675	0.814062		1.7675	0.0744825		1.7675	0.210652
1.76917	0.870889		1.76917	0.816599		1.76917	0.0668695		1.76917	0.208865
1.77083	0.869751		1.77083	0.81246		1.77083	0.069169		1.77083	0.208516
1.7725	0.872035		1.7725	0.811283		1.7725	0.0754432		1.7725	0.209481
1.77417	0.872462		1.77417	0.811198		1.77417	0.0796595		1.77417	0.210127
1.77583	0.872868		1.77583	0.816974		1.77583	0.0792697		1.77583	0.207902
1.7775	0.873127		1.7775	0.814831		1.7775	0.0767601		1.7775	0.209652
1.77917	0.873729		1.77917	0.816627		1.77917	0.0764481		1.77917	0.20979
1.78083	0.872883		1.78083	0.821168		1.78083	0.0756791		1.78083	0.209387
1.7825	0.875394		1.7825	0.818028		1.7825	0.0753963		1.7825	0.209602
1.78417	0.876779		1.78417	0.814705		1.78417	0.0749463		1.78417	0.208429
1.78583	0.877412		1.78583	0.813772		1.78583	0.0762622		1.78583	0.209515
1.7875	0.87878		1.7875	0.815314		1.7875	0.075717		1.7875	0.209749
1.78917	0.879704		1.78917	0.814678		1.78917	0.0760012		1.78917	0.207788
1.79083	0.881666		1.79083	0.818758		1.79083	0.0765717		1.79083	0.208511
1.7925	0.881055		1.7925	0.810731		1.7925	0.0775409		1.7925	0.208474
1.79417	0.88105		1.79417	0.815499		1.79417	0.0771315		1.79417	0.209266
1.79583	0.882565		1.79583	0.815923		1.79583	0.0844413		1.79583	0.207632
1.7975	0.881856		1.7975	0.815305		1.7975	0.0896968		1.7975	0.210478
1.79917	0.883913		1.79917	0.81776		1.79917	0.0874415		1.79917	0.208523
1.80083	0.885141		1.80083	0.817163		1.80083	0.0767941		1.80083	0.207657
1.8025	0.885536		1.8025	0.820301		1.8025	0.0770938		1.8025	0.209131
1.80417	0.885115		1.80417	0.815101		1.80417	0.0740222		1.80417	0.208535
1.80583	0.888021		1.80583	0.815164		1.80583	0.0744805		1.80583	0.209364
1.8075	0.887608		1.8075	0.813268		1.8075	0.0668655		1.8075	0.208494
1.80917	0.888812		1.80917	0.814256		1.80917	0.069167		1.80917	0.208259
1.81083	0.891072		1.81083	0.819926		1.81083	0.0754392		1.81083	0.208546
1.8125	0.889835		1.8125	0.813297		1.8125	0.0796575		1.8125	0.210092
1.81417	0.890658		1.81417	0.81285		1.81417	0.0754275		1.81417	0.209128
1.81583	0.89229		1.81583	0.819596		1.81583	0.0765236		1.81583	0.208243
1.8175	0.89229		1.8175	0.809789		1.8175	0.0753896		1.8175	0.209553
1.81917	0.893125		1.81917	0.814425		1.81917	0.0750981		1.81917	0.20814
1.82083	0.89454		1.82083	0.819377		1.82083	0.076112		1.82083	0.207715
1.8225	0.895805		1.8225	0.815091		1.8225	0.0755351		1.8225	0.209193
1.82417	0.895429		1.82417	0.813084		1.82417	0.0765929		1.82417	0.207955
1.82583	0.896941		1.82583	0.81514		1.82583	0.0760736		1.82583	0.208731
1.8275	0.897459		1.8275	0.819223		1.8275	0.075595		1.8275	0.207411
1.82917	0.898409		1.82917	0.82116		1.82917	0.0764353		1.82917	0.210419
1.83083	0.899109		1.83083	0.817607		1.83083	0.0749547		1.83083	0.209041
1.8325	0.897617		1.8325	0.815895		1.8325	0.0756513		1.8325	0.208435
1.83417	0.900516		1.83417	0.817429		1.83417	0.0750374		1.83417	0.209335
1.83583	0.902082		1.83583	0.817828		1.83583	0.0756232		1.83583	0.210244
1.8375	0.903332		1.8375	0.815465		1.8375	0.0756497		1.8375	0.207776
1.83917	0.90281		1.83917	0.823621		1.83917	0.0754822		1.83917	0.209486
1.84083	0.903978		1.84083	0.821333		1.84083	0.0745796		1.84083	0.20945
1.8425	0.90357		1.8425	0.816354		1.8425	0.0759778		1.8425	0.209485
1.84417	0.904115		1.84417	0.818464		1.84417	0.0758644		1.84417	0.20988
1.84583	0.905738		1.84583	0.815729		1.84583	0.0754125		1.84583	0.207484
1.8475	0.905977		1.8475	0.818363		1.8475	0.0757571		1.8475	0.209295
1.84917	0.908112		1.84917	0.815692		1.84917	0.0750609		1.84917	0.209869
1.85083	0.908479		1.85083	0.815912		1.85083	0.0766617		1.85083	0.209375
1.8525	0.908025		1.8525	0.816114		1.8525	0.0750743		1.8525	0.208544
1.85417	0.908665		1.85417	0.818269		1.85417	0.0763698		1.85417	0.208618
1.85583	0.911626		1.85583	0.815799		1.85583	0.076305		1.85583	0.208598
1.8575	0.911567		1.8575	0.815166		1.8575	0.0754767		1.8575	0.209147
1.85917	0.911893		1.85917	0.815375		1.85917	0.0754677		1.85917	0.208201
1.86083	0.91297		1.86083	0.818755		1.86083	0.0753973		1.86083	0.208516
1.8625	0.915978		1.8625	0.815947		1.8625	0.0749483		1.8625	0.209668
1.86417	0.913529		1.86417	0.816402		1.86417	0.0762632		1.86417	0.209142
1.86583	0.914656		1.86583	0.814617		1.86583	0.075719		1.86583	0.208323
1.8675	0.916135		1.8675	0.815148		1.8675	0.0760022		1.8675	0.207021
1.86917	0.916364		1.86917	0.818761		1.86917	0.0765737		1.86917	0.20912
1.87083	0.917846		1.87083	0.813041		1.87083	0.0775419		1.87083	0.207872
1.8725	0.917806		1.8725	0.816882		1.8725	0.0771335		1.8725	0.209681
1.87417	0.919354		1.87417	0.814518		1.87417	0.0844423		1.87417	0.207963
1.87583	0.919435		1.87583	0.81774		1.87583	0.0896988		1.87583	0.208922
1.8775	0.921745		1.8775	0.819285		1.8775	0.0874425		1.8775	0.208906
1.87917	0.923011		1.87917	0.820311		1.87917	0.0767961		1.87917	0.207936
1.88083	0.92153		1.88083	0.814024		1.88083	0.0770948		1.88083	0.208146
1.8825	0.923085		1.8825	0.814963		1.8825	0.0740242		1.8825	0.209825
1.88417	0.924633		1.88417	0.814531		1.88417	0.0744815		1.88417	0.209136
1.88583	0.923395		1.88583	0.81565		1.88583	0.0668675		1.88583	0.208374
1.8875	0.924733		1.8875	0.823342		1.8875	0.069168		1.8875	0.208481
1.88917	0.926561		1.88917	0.816414		1.88917	0.0754412		1.88917	0.208834
1.89083	0.92675		1.89083	0.81749		1.89083	0.0796585		1.89083	0.209586
1.8925	0.926913		1.8925	0.818447		1.8925	0.0792677		1.8925	0.20873
1.89417	0.929473		1.89417	0.816952		1.89417	0.0767591		1.89417	0.208848
1.89583	0.929565		1.89583	0.817197		1.89583	0.0764461		1.89583	0.208944
1.8975	0.9301		1.8975	0.81894		1.8975	0.0756781		1.8975	0.208929
1.89917	0.930095		1.89917	0.816801		1.89917	0.0756487		1.89917	0.209336
1.90083	0.93007		1.90083	0.815774		1.90083	0.0754802		1.90083	0.207321
1.9025	0.933564		1.9025	0.817825		1.9025	0.0745786		1.9025	0.206935
1.90417	0.932223		1.90417	0.821939		1.90417	0.0759758		1.90417	0.208247
1.90583	0.934232		1.90583	0.821038		1.90583	0.0758634		1.90583	0.20855
1.9075	0.93373		1.9075	0.816431		1.9075	0.0754105		1.9075	0.208477
1.90917	0.936784		1.90917	0.820256		1.90917	0.0757561		1.90917	0.208369
1.91083	0.935309		1.91083	0.820037		1.91083	0.0750589		1.91083	0.207958
1.9125	0.936833		1.9125	0.816707		1.9125	0.0766607		1.9125	0.209615
1.91417	0.938699		1.91417	0.817809		1.91417	0.0750723		1.91417	0.208574
1.91583	0.941243		1.91583	0.81872		1.91583	0.0763688		1.91583	0.209876
1.9175	0.940644		1.9175	0.816072		1.9175	0.076303		1.9175	0.209401
1.91917	0.940058		1.91917	0.818932		1.91917	0.0754757		1.91917	0.207819
1.92083	0.940991		1.92083	0.817718		1.92083	0.0754657		1.92083	0.207086
1.9225	0.941625		1.9225	0.816964		1.9225	0.0753963		1.9225	0.208761
1.92417	0.942157		1.92417	0.820842		1.92417	0.0749463		1.92417	0.208441
1.92583	0.942916		1.92583	0.821475		1.92583	0.0762622		1.92583	0.209979
1.9275	0.944719		1.9275	0.818817		1.9275	0.075717		1.9275	0.207892
1.92917	0.945765		1.92917	0.817245		1.92917	0.0760012		1.92917	0.208801
1.93083	0.945721		1.93083	0.818232		1.93083	0.0765717		1.93083	0.207434
1.9325	0.946389		1.9325	0.821734		1.9325	0.0775409		1.9325	0.207565
1.93417	0.94702		1.93417	0.817513		1.93417	0.0771315		1.93417	0.20825
1.93583	0.947998		1.93583	0.819881		1.93583	0.0844413		1.93583	0.208314
1.9375	0.948974		1.9375	0.817634		1.9375	0.0896968		1.9375	0.207718
1.93917	0.948665		1.93917	0.817579		1.93917	0.0874415		1.93917	0.207517
1.94083	0.949815		1.94083	0.820401		1.94083	0.0767941		1.94083	0.20834
1.9425	0.952164		1.9425	0.818354		1.9425	0.0770938		1.9425	0.2093
1.94417	0.951865		1.94417	0.819006		1.94417	0.0740222		1.94417	0.210021
1.94583	0.952841		1.94583	0.820884		1.94583	0.0744805		1.94583	0.209329
1.9475	0.953875		1.9475	0.818665		1.9475	0.0668655		1.9475	0.209164
1.94917	0.953815		1.94917	0.821145		1.94917	0.069167		1.94917	0.206808
1.95083	0.955492		1.95083	0.818456		1.95083	0.0754392		1.95083	0.207106
1.9525	0.955195		1.9525	0.814125		1.9525	0.0796575		1.9525	0.20812
1.95417	0.956561		1.95417	0.82458		1.95417	0.0792657		1.95417	0.209781
1.95583	0.957938		1.95583	0.819972		1.95583	0.0767581		1.95583	0.209533
1.9575	0.957673		1.9575	0.819459		1.9575	0.0764441		1.9575	0.208856
1.95917	0.95761		1.95917	0.821907		1.95917	0.0756771		1.95917	0.208591
1.96083	0.960693		1.96083	0.819236		1.96083	0.0756507		1.96083	0.208097
1.9625	0.960519		1.9625	0.823488		1.9625	0.0754842		1.9625	0.208933
1.96417	0.961356		1.96417	0.824286		1.96417	0.0745806		1.96417	0.208891
1.96583	0.961906		1.96583	0.821894		1.96583	0.0759798		1.96583	0.208624
1.9675	0.961615		1.9675	0.821238		1.9675	0.0758654		1.9675	0.208986
1.96917	0.962805		1.96917	0.819111		1.96917	0.0754145		1.96917	0.208749
1.97083	0.963767		1.97083	0.819413		1.97083	0.0757581		1.97083	0.208557
1.9725	0.964295		1.9725	0.823092		1.9725	0.0750629		1.9725	0.208825
1.97417	0.9674		1.97417	0.82165		1.97417	0.0766627		1.97417	0.209581
1.97583	0.965357		1.97583	0.818564		1.97583	0.0750763		1.97583	0.209424
1.9775	0.966782		1.9775	0.820227		1.9775	0.0763708		1.9775	0.208079
1.97917	0.968578		1.97917	0.819182		1.97917	0.076307		1.97917	0.209481
1.98083	0.968682		1.98083	0.81974		1.98083	0.0754777		1.98083	0.209534
1.9825	0.969882		1.9825	0.816452		1.9825	0.0754697		1.9825	0.207428
1.98417	0.969255		1.98417	0.821885		1.98417	0.0753983		1.98417	0.208502
1.98583	0.969879		1.98583	0.822278		1.98583	0.0749503		1.98583	0.208297
1.9875	0.971533		1.9875	0.81988		1.9875	0.0762642		1.9875	0.209112
1.98917	0.971005		1.98917	0.823046		1.98917	0.075721		1.98917	0.208596
1.99083	0.971882		1.99083	0.819968		1.99083	0.0760032		1.99083	0.207004
1.9925	0.972701		1.9925	0.826587		1.9925	0.0765757		1.9925	0.20799
1.99417	0.975675		1.99417	0.823364		1.99417	0.0775429		1.99417	0.209922
1.99583	0.974812		1.99583	0.82062		1.99583	0.0771355		1.99583	0.209285
1.9975	0.976477		1.9975	0.81937		1.9975	0.0844433		1.9975	0.207802
1.99917	0.976114		1.99917	0.822173		1.99917	0.0897008		1.99917	0.208392
2.00083	0.976648		2.00083	0.82672		2.00083	0.0874435		2.00083	0.20674
2.0025	0.979146		2.0025	0.819091		2.0025	0.0767981		2.0025	0.206771
2.00417	0.979378		2.00417	0.82081		2.00417	0.0770958		2.00417	0.20839
2.00583	0.979296		2.00583	0.823023		2.00583	0.0740262		2.00583	0.207334
2.0075	0.981619		2.0075	0.817334		2.0075	0.0744825		2.0075	0.206839
2.00917	0.980914		2.00917	0.822731		2.00917	0.0668695		2.00917	0.209438
2.01083	0.980602		2.01083	0.82251		2.01083	0.069169		2.01083	0.208
2.0125	0.984101		2.0125	0.821515		2.0125	0.0754432		2.0125	0.208008
2.01417	0.983975		2.01417	0.82278		2.01417	0.0796595		2.01417	0.207773
2.01583	0.983974		2.01583	0.825396		2.01583	0.0792697		2.01583	0.208201
2.0175	0.986264		2.0175	0.820246		2.0175	0.0767601		2.0175	0.208663
2.01917	0.985939		2.01917	0.819138		2.01917	0.0764481		2.01917	0.210502
2.02083	0.986484		2.02083	0.820228		2.02083	0.0756791		2.02083	0.209557
2.0225	0.986594		2.0225	0.825391		2.0225	0.0753963		2.0225	0.2072
2.02417	0.98912		2.02417	0.821599		2.02417	0.0749463		2.02417	0.208973
2.02583	0.988362		2.02583	0.818999		2.02583	0.0762622		2.02583	0.207127
2.0275	0.988433		2.0275	0.826416		2.0275	0.075717		2.0275	0.207069
2.02917	0.990621		2.02917	0.824113		2.02917	0.0760012		2.02917	0.208905
2.03083	0.99073		2.03083	0.820564		2.03083	0.0765717		2.03083	0.207321
2.0325	0.990404		2.0325	0.820669		2.0325	0.0775409		2.0325	0.206967
2.03417	0.991996		2.03417	0.820665		2.03417	0.0771315		2.03417	0.208141
2.03583	0.994335		2.03583	0.822458		2.03583	0.0844413		2.03583	0.20758
2.0375	0.993026		2.0375	0.823138		2.0375	0.0896968		2.0375	0.208867
2.03917	0.99475		2.03917	0.823867		2.03917	0.0874415		2.03917	0.207423
2.04083	0.993429		2.04083	0.81996		2.04083	0.0767941		2.04083	0.207256
2.0425	0.996415		2.0425	0.823963		2.0425	0.0770938		2.0425	0.207453
2.04417	0.998052		2.04417	0.824027		2.04417	0.0740222		2.04417	0.20755
2.04583	0.99784		2.04583	0.818455		2.04583	0.0744805		2.04583	0.206995
2.0475	0.997542		2.0475	0.820438		2.0475	0.0668655		2.0475	0.206953
2.04917	0.998622		2.04917	0.82449		2.04917	0.069167		2.04917	0.208389
2.05083	0.999684		2.05083	0.825808		2.05083	0.0754392		2.05083	0.207761
2.0525	1.0007		2.0525	0.82155		2.0525	0.0796575		2.0525	0.207855
2.05417	1.00115		2.05417	0.825525		2.05417	0.0792657		2.05417	0.208514
2.05583	1.00314		2.05583	0.824954		2.05583	0.0767581		2.05583	0.207158
2.0575	1.00317		2.0575	0.826834		2.0575	0.0764441		2.0575	0.208646
2.05917	1.00381		2.05917	0.823973		2.05917	0.0756771		2.05917	0.208214
2.06083	1.00433		2.06083	0.823511		2.06083	0.0756507		2.06083	0.20912
2.0625	1.00601		2.0625	0.823429		2.0625	0.0754842		2.0625	0.20858
2.06417	1.00697		2.06417	0.822983		2.06417	0.0745806		2.06417	0.209286
2.06583	1.0071		2.06583	0.825612		2.06583	0.0759798		2.06583	0.207653
2.0675	1.00787		2.0675	0.824282		2.0675	0.0758654		2.0675	0.209251
2.06917	1.00885		2.06917	0.824723		2.06917	0.0754145		2.06917	0.207502
2.07083	1.00832		2.07083	0.825379		2.07083	0.0757581		2.07083	0.208961
2.0725	1.00901		2.0725	0.818445		2.0725	0.0750629		2.0725	0.208067
2.07417	1.01202		2.07417	0.823458		2.07417	0.0766627		2.07417	0.20901
2.07583	1.01174		2.07583	0.826132		2.07583	0.0750763		2.07583	0.207715
2.0775	1.01135		2.0775	0.824516		2.0775	0.0763708		2.0775	0.208348
2.07917	1.01484		2.07917	0.827885		2.07917	0.076307		2.07917	0.207213
2.08083	1.01279		2.08083	0.822609		2.08083	0.0754777		2.08083	0.208285
2.0825	1.01373		2.0825	0.825169		2.0825	0.0754697		2.0825	0.206467
2.08417	1.01666		2.08417	0.826344		2.08417	0.0753983		2.08417	0.207598
2.08583	1.01599		2.08583	0.824812		2.08583	0.0749503		2.08583	0.207573
2.0875	1.01586		2.0875	0.826852		2.0875	0.0762642		2.0875	0.207547
2.08917	1.01748		2.08917	0.823854		2.08917	0.075721		2.08917	0.209172
2.09083	1.01853		2.09083	0.827539		2.09083	0.0760032		2.09083	0.208202
2.0925	1.01935		2.0925	0.82261		2.0925	0.0765757		2.0925	0.206851
2.09417	1.01993		2.09417	0.823692		2.09417	0.0775429		2.09417	0.208666
2.09583	1.02064		2.09583	0.822448		2.09583	0.0771355		2.09583	0.207991
2.0975	1.02141		2.0975	0.823599		2.0975	0.0844433		2.0975	0.207132
2.09917	1.02073		2.09917	0.822791		2.09917	0.0897008		2.09917	0.207462
2.10083	1.02393		2.10083	0.826388		2.10083	0.0874435		2.10083	0.20801
2.1025	1.02405		2.1025	0.823651		2.1025	0.0767981		2.1025	0.209039
2.10417	1.02322		2.10417	0.82684		2.10417	0.0770958		2.10417	0.209533
2.10583	1.02452		2.10583	0.82463		2.10583	0.0740262		2.10583	0.20746
2.1075	1.0253		2.1075	0.825193		2.1075	0.0744825		2.1075	0.208761
2.10917	1.02565		2.10917	0.825431		2.10917	0.0668695		2.10917	0.208148
2.11083	1.02817		2.11083	0.82251		2.11083	0.069169		2.11083	0.208786
2.1125	1.02742		2.1125	0.824839		2.1125	0.0754432		2.1125	0.206845
2.11417	1.0283		2.11417	0.826319		2.11417	0.0844423		2.11417	0.207808
2.11583	1.02849		2.11583	0.825585		2.11583	0.0896988		2.11583	0.208951
2.1175	1.03051		2.1175	0.831055		2.1175	0.0874425		2.1175	0.207597
2.11917	1.02971		2.11917	0.828584		2.11917	0.0767961		2.11917	0.20783
2.12083	1.03032		2.12083	0.824808		2.12083	0.0770948		2.12083	0.207161
2.1225	1.0328		2.1225	0.826136		2.1225	0.0740242		2.1225	0.207844
2.12417	1.03173		2.12417	0.826058		2.12417	0.0744815		2.12417	0.208337
2.12583	1.03427		2.12583	0.82842		2.12583	0.0668675		2.12583	0.207622
2.1275	1.03382		2.1275	0.827143		2.1275	0.069168		2.1275	0.207948
2.12917	1.03537		2.12917	0.825504		2.12917	0.0754412		2.12917	0.208761
2.13083	1.03775		2.13083	0.826212		2.13083	0.0796585		2.13083	0.208455
2.1325	1.03652		2.1325	0.820045		2.1325	0.0792677		2.1325	0.208071
2.13417	1.03727		2.13417	0.824887		2.13417	0.0767591		2.13417	0.208596
2.13583	1.03801		2.13583	0.825326		2.13583	0.0764461		2.13583	0.207398
2.1375	1.04037		2.1375	0.824465		2.1375	0.0756781		2.1375	0.20886
2.13917	1.04024		2.13917	0.823914		2.13917	0.0756487		2.13917	0.208176
2.14083	1.04055		2.14083	0.824955		2.14083	0.0754802		2.14083	0.208813
2.1425	1.04103		2.1425	0.824874		2.1425	0.0745786		2.1425	0.208419
2.14417	1.04093		2.14417	0.827059		2.14417	0.0759758		2.14417	0.208175
2.14583	1.04193		2.14583	0.825597		2.14583	0.0758634		2.14583	0.208363
2.1475	1.04434		2.1475	0.827357		2.1475	0.0754105		2.1475	0.207148
2.14917	1.04478		2.14917	0.82672		2.14917	0.0757561		2.14917	0.208936
2.15083	1.04596		2.15083	0.828453		2.15083	0.0750589		2.15083	0.208302
2.1525	1.04714		2.1525	0.822688		2.1525	0.0766607		2.1525	0.207211
2.15417	1.04706		2.15417	0.825965		2.15417	0.0750723		2.15417	0.207225
2.15583	1.04691		2.15583	0.82658		2.15583	0.0763688		2.15583	0.208059
2.1575	1.04724		2.1575	0.822631		2.1575	0.076303		2.1575	0.207794
2.15917	1.04923		2.15917	0.82654		2.15917	0.0754757		2.15917	0.209454
2.16083	1.04907		2.16083	0.827139		2.16083	0.0754657		2.16083	0.208946
2.1625	1.05043		2.1625	0.82638		2.1625	0.0753963		2.1625	0.207858
2.16417	1.05105		2.16417	0.825157		2.16417	0.0749463		2.16417	0.208307
2.16583	1.05289		2.16583	0.830854		2.16583	0.0762622		2.16583	0.208331
2.1675	1.05074		2.1675	0.822607		2.1675	0.075717		2.1675	0.208195
2.16917	1.05364		2.16917	0.821241		2.16917	0.0760012		2.16917	0.207249
2.17083	1.05566		2.17083	0.82282		2.17083	0.0765717		2.17083	0.207803
2.1725	1.05661		2.1725	0.822774		2.1725	0.0775409		2.1725	0.20683
2.17417	1.05442		2.17417	0.831995		2.17417	0.0771315		2.17417	0.208621
2.17583	1.05755		2.17583	0.826169		2.17583	0.0844413		2.17583	0.20949
2.1775	1.05622		2.1775	0.822189		2.1775	0.0896968		2.1775	0.206638
2.17917	1.05895		2.17917	0.826606		2.17917	0.0874415		2.17917	0.207922
2.18083	1.05787		2.18083	0.826133		2.18083	0.0767941		2.18083	0.208932
2.1825	1.05914		2.1825	0.831739		2.1825	0.0770938		2.1825	0.208484
2.18417	1.0601		2.18417	0.825728		2.18417	0.0740222		2.18417	0.209448
2.18583	1.05979		2.18583	0.825509		2.18583	0.0744805		2.18583	0.207991
2.1875	1.06018		2.1875	0.826321		2.1875	0.0668655		2.1875	0.207716
2.18917	1.06374		2.18917	0.823779		2.18917	0.069167		2.18917	0.207675
2.19083	1.06216		2.19083	0.82419		2.19083	0.0754392		2.19083	0.207839
2.1925	1.06251		2.1925	0.829621		2.1925	0.0796575		2.1925	0.208183
2.19417	1.06314		2.19417	0.829809		2.19417	0.0792657		2.19417	0.207848
2.19583	1.06521		2.19583	0.825062		2.19583	0.0767581		2.19583	0.207989
2.1975	1.06587		2.1975	0.824594		2.1975	0.0764441		2.1975	0.207589
2.19917	1.06606		2.19917	0.828697		2.19917	0.0756771		2.19917	0.206894
2.20083	1.06647		2.20083	0.828355		2.20083	0.0756507		2.20083	0.207843
2.2025	1.06831		2.2025	0.828762		2.2025	0.0754842		2.2025	0.206832
2.20417	1.06829		2.20417	0.830883		2.20417	0.0745806		2.20417	0.207682
2.20583	1.06809		2.20583	0.829973		2.20583	0.0759798		2.20583	0.20899
2.2075	1.06936		2.2075	0.831566		2.2075	0.0758654		2.2075	0.206477
2.20917	1.07002		2.20917	0.831438		2.20917	0.0754145		2.20917	0.207825
2.21083	1.0719		2.21083	0.826536		2.21083	0.0757581		2.21083	0.208133
2.2125	1.07278		2.2125	0.826739		2.2125	0.0750629		2.2125	0.207832
2.21417	1.07304		2.21417	0.831451		2.21417	0.0766627		2.21417	0.209303
2.21583	1.07344		2.21583	0.827218		2.21583	0.0750763		2.21583	0.207941
2.2175	1.07453		2.2175	0.831222		2.2175	0.0763708		2.2175	0.208597
2.21917	1.07523		2.21917	0.830116		2.21917	0.076307		2.21917	0.208475
2.22083	1.07509		2.22083	0.82713		2.22083	0.0754777		2.22083	0.209001
2.2225	1.0777		2.2225	0.833102		2.2225	0.0754697		2.2225	0.206924
2.22417	1.07892		2.22417	0.825795		2.22417	0.0753983		2.22417	0.208896
2.22583	1.07822		2.22583	0.827246		2.22583	0.0749503		2.22583	0.209124
2.2275	1.07996		2.2275	0.831925		2.2275	0.0762642		2.2275	0.207648
2.22917	1.08043		2.22917	0.830323		2.22917	0.075721		2.22917	0.207714
2.23083	1.08065		2.23083	0.832224		2.23083	0.0760032		2.23083	0.208129
2.2325	1.08189		2.2325	0.828784		2.2325	0.0765757		2.2325	0.208089
2.23417	1.0834		2.23417	0.828781		2.23417	0.0775429		2.23417	0.208216
2.23583	1.08268		2.23583	0.8284		2.23583	0.0771355		2.23583	0.207402
2.2375	1.08441		2.2375	0.830157		2.2375	0.0844433		2.2375	0.207721
2.23917	1.08496		2.23917	0.833621		2.23917	0.0897008		2.23917	0.20839
2.24083	1.08485		2.24083	0.827388		2.24083	0.0874435		2.24083	0.207382
2.2425	1.08631		2.2425	0.831412		2.2425	0.0767981		2.2425	0.207261
2.24417	1.08602		2.24417	0.827631		2.24417	0.0770958		2.24417	0.208576
2.24583	1.08761		2.24583	0.826889		2.24583	0.0740262		2.24583	0.208017
2.2475	1.08517		2.2475	0.83008		2.2475	0.0744825		2.2475	0.208661
2.24917	1.08789		2.24917	0.830389		2.24917	0.0668695		2.24917	0.20751
2.25083	1.08928		2.25083	0.831407		2.25083	0.069169		2.25083	0.20922
2.2525	1.08936		2.2525	0.83038		2.2525	0.0754432		2.2525	0.20751
2.25417	1.08911		2.25417	0.831117		2.25417	0.0796595		2.25417	0.207606
2.25583	1.09078		2.25583	0.829186		2.25583	0.0792697		2.25583	0.20729
2.2575	1.09241		2.2575	0.833787		2.2575	0.0767601		2.2575	0.207402
2.25917	1.09206		2.25917	0.832986		2.25917	0.0764481		2.25917	0.207988
2.26083	1.09319		2.26083	0.828182		2.26083	0.0756791		2.26083	0.20656
2.2625	1.09356		2.2625	0.833278		2.2625	0.0753963		2.2625	0.207623
2.26417	1.09399		2.26417	0.828786		2.26417	0.0749463		2.26417	0.207163
2.26583	1.0952		2.26583	0.834458		2.26583	0.0762622		2.26583	0.209019
2.2675	1.09492		2.2675	0.827308		2.2675	0.075717		2.2675	0.20827
2.26917	1.09513		2.26917	0.831051		2.26917	0.0760012		2.26917	0.208397
2.27083	1.09673		2.27083	0.833972		2.27083	0.0765717		2.27083	0.207161
2.2725	1.09852		2.2725	0.830548		2.2725	0.0775409		2.2725	0.207434
2.27417	1.09775		2.27417	0.830804		2.27417	0.0771315		2.27417	0.207518
2.27583	1.09989		2.27583	0.829734		2.27583	0.0844413		2.27583	0.208337
2.2775	1.09965		2.2775	0.8314		2.2775	0.0896968		2.2775	0.20779
2.27917	1.09927		2.27917	0.831064		2.27917	0.0874415		2.27917	0.208533
2.28083	1.1018		2.28083	0.833753		2.28083	0.0767941		2.28083	0.208652
2.2825	1.10293		2.2825	0.82779		2.2825	0.0770938		2.2825	0.208177
2.28417	1.1046		2.28417	0.831519		2.28417	0.0740222		2.28417	0.2081
2.28583	1.1036		2.28583	0.828689		2.28583	0.0744805		2.28583	0.206651
2.2875	1.10491		2.2875	0.8326		2.2875	0.0668655		2.2875	0.209387
2.28917	1.10481		2.28917	0.833957		2.28917	0.069167		2.28917	0.209315
2.29083	1.10633		2.29083	0.830476		2.29083	0.0754392		2.29083	0.208483
2.2925	1.10571		2.2925	0.831239		2.2925	0.0796575		2.2925	0.20834
2.29417	1.10835		2.29417	0.832118		2.29417	0.0668655		2.29417	0.208108
2.29583	1.10726		2.29583	0.830104		2.29583	0.069167		2.29583	0.207164
2.2975	1.1083		2.2975	0.831888		2.2975	0.0754392		2.2975	0.2071
2.29917	1.109		2.29917	0.832582		2.29917	0.0796575		2.29917	0.20695
2.30083	1.11128		2.30083	0.831921		2.30083	0.0792657		2.30083	0.208214
2.3025	1.11151		2.3025	0.832169		2.3025	0.0767581		2.3025	0.207474
2.30417	1.11027		2.30417	0.834251		2.30417	0.0764441		2.30417	0.207868
2.30583	1.11119		2.30583	0.832348		2.30583	0.0756771		2.30583	0.208181
2.3075	1.11278		2.3075	0.827092		2.3075	0.0756507		2.3075	0.208012
2.30917	1.11416		2.30917	0.827761		2.30917	0.0754842		2.30917	0.207256
2.31083	1.11532		2.31083	0.832452		2.31083	0.0745806		2.31083	0.207463
2.3125	1.1137		2.3125	0.831511		2.3125	0.0759798		2.3125	0.210069
2.31417	1.11684		2.31417	0.83371		2.31417	0.0758654		2.31417	0.208367
2.31583	1.11731		2.31583	0.837422		2.31583	0.0754145		2.31583	0.208195
2.3175	1.11849		2.3175	0.830728		2.3175	0.0757581		2.3175	0.207791
2.31917	1.11777		2.31917	0.830369		2.31917	0.0750629		2.31917	0.206642
2.32083	1.11935		2.32083	0.832483		2.32083	0.0766627		2.32083	0.207529
2.3225	1.12072		2.3225	0.836852		2.3225	0.0750763		2.3225	0.206631
2.32417	1.12278		2.32417	0.832997		2.32417	0.0763708		2.32417	0.207276
2.32583	1.12107		2.32583	0.829203		2.32583	0.076307		2.32583	0.206665
2.3275	1.12208		2.3275	0.831383		2.3275	0.0754777		2.3275	0.207174
2.32917	1.12233		2.32917	0.835152		2.32917	0.0754697		2.32917	0.207119
2.33083	1.12333		2.33083	0.834127		2.33083	0.0753983		2.33083	0.208526
2.3325	1.12573		2.3325	0.83204		2.3325	0.0749503		2.3325	0.209426
2.33417	1.12511		2.33417	0.837381		2.33417	0.0762642		2.33417	0.209933
2.33583	1.12687		2.33583	0.830712		2.33583	0.075721		2.33583	0.207841
2.3375	1.12672		2.3375	0.838234		2.3375	0.0760032		2.3375	0.207279
2.33917	1.12623		2.33917	0.831852		2.33917	0.0765757		2.33917	0.209615
2.34083	1.12824		2.34083	0.83033		2.34083	0.0775429		2.34083	0.208185
2.3425	1.12858		2.3425	0.831604		2.3425	0.0771355		2.3425	0.208231
2.34417	1.13031		2.34417	0.833611		2.34417	0.0844433		2.34417	0.206706
2.34583	1.13023		2.34583	0.832696		2.34583	0.0897008		2.34583	0.206298
2.3475	1.13187		2.3475	0.836675		2.3475	0.0874435		2.3475	0.208614
2.34917	1.13256		2.34917	0.832457		2.34917	0.0767981		2.34917	0.208926
2.35083	1.13255		2.35083	0.82939		2.35083	0.0770958		2.35083	0.207052
2.3525	1.13256		2.3525	0.831018		2.3525	0.0740262		2.3525	0.207893
2.35417	1.134		2.35417	0.831809		2.35417	0.0744825		2.35417	0.207494
2.35583	1.13324		2.35583	0.832598		2.35583	0.0668695		2.35583	0.20844
2.3575	1.13588		2.3575	0.835986		2.3575	0.069169		2.3575	0.207658
2.35917	1.13604		2.35917	0.836019		2.35917	0.0754432		2.35917	0.208184
2.36083	1.1353		2.36083	0.83255		2.36083	0.0796595		2.36083	0.206996
2.3625	1.13593		2.3625	0.831334		2.3625	0.0792697		2.3625	0.209504
2.36417	1.13943		2.36417	0.830532		2.36417	0.0767601		2.36417	0.208148
2.36583	1.13812		2.36583	0.834647		2.36583	0.0764481		2.36583	0.207384
2.3675	1.13834		2.3675	0.830246		2.3675	0.0756791		2.3675	0.206821
2.36917	1.13988		2.36917	0.833636		2.36917	0.0753963		2.36917	0.207303
2.37083	1.13981		2.37083	0.833551		2.37083	0.0749463		2.37083	0.207946
2.3725	1.14074		2.3725	0.836424		2.3725	0.0762622		2.3725	0.207885
2.37417	1.14159		2.37417	0.831585		2.37417	0.075717		2.37417	0.207273
2.37583	1.14272		2.37583	0.837007		2.37583	0.0760012		2.37583	0.208338
2.3775	1.14436		2.3775	0.833167		2.3775	0.0765717		2.3775	0.206706
2.37917	1.14523		2.37917	0.832583		2.37917	0.0775409		2.37917	0.206969
2.38083	1.146		2.38083	0.833404		2.38083	0.0771315		2.38083	0.206005
2.3825	1.14494		2.3825	0.831707		2.3825	0.0844413		2.3825	0.207999
2.38417	1.14509		2.38417	0.840334		2.38417	0.0896968		2.38417	0.207364
2.38583	1.14777		2.38583	0.835263		2.38583	0.0874415		2.38583	0.207309
2.3875	1.14868		2.3875	0.835678		2.3875	0.0767941		2.3875	0.206957
2.38917	1.14725		2.38917	0.838623		2.38917	0.0770938		2.38917	0.206291
2.39083	1.14922		2.39083	0.836958		2.39083	0.0740222		2.39083	0.20763
2.3925	1.14943		2.3925	0.835515		2.3925	0.0744805		2.3925	0.207454
2.39417	1.15081		2.39417	0.838541		2.39417	0.0668655		2.39417	0.20649
2.39583	1.15124		2.39583	0.833298		2.39583	0.069167		2.39583	0.207033
2.3975	1.15093		2.3975	0.837018		2.3975	0.0754392		2.3975	0.208652
2.39917	1.15238		2.39917	0.835853		2.39917	0.0796575		2.39917	0.207428
2.40083	1.15375		2.40083	0.836792		2.40083	0.0792657		2.40083	0.206537
2.4025	1.15373		2.4025	0.837754		2.4025	0.0767581		2.4025	0.206942
2.40417	1.15155		2.40417	0.834457		2.40417	0.0764441		2.40417	0.208086
2.40583	1.15635		2.40583	0.834799		2.40583	0.0756771		2.40583	0.208665
2.4075	1.15681		2.4075	0.832254		2.4075	0.0756507		2.4075	0.207504
2.40917	1.15652		2.40917	0.838051		2.40917	0.0754842		2.40917	0.208535
2.41083	1.15795		2.41083	0.837256		2.41083	0.0745806		2.41083	0.207523
2.4125	1.15754		2.4125	0.839044		2.4125	0.0759798		2.4125	0.208309
2.41417	1.15902		2.41417	0.836729		2.41417	0.0758654		2.41417	0.20664
2.41583	1.15946		2.41583	0.834778		2.41583	0.0754145		2.41583	0.207318
2.4175	1.16053		2.4175	0.834827		2.4175	0.0757581		2.4175	0.208351
2.41917	1.16002		2.41917	0.839265		2.41917	0.0750629		2.41917	0.207961
2.42083	1.16076		2.42083	0.832378		2.42083	0.0766627		2.42083	0.20827
2.4225	1.16298		2.4225	0.838146		2.4225	0.0750763		2.4225	0.207479
2.42417	1.16299		2.42417	0.837155		2.42417	0.0763708		2.42417	0.208764
2.42583	1.16324		2.42583	0.835126		2.42583	0.076307		2.42583	0.20846
2.4275	1.16519		2.4275	0.839173		2.4275	0.0754777		2.4275	0.210619
2.42917	1.16477		2.42917	0.835743		2.42917	0.0754697		2.42917	0.209728
2.43083	1.16469		2.43083	0.83943		2.43083	0.0753983		2.43083	0.209726
2.4325	1.16657		2.4325	0.834872		2.4325	0.0749503		2.4325	0.209938
2.43417	1.16814		2.43417	0.838944		2.43417	0.0762642		2.43417	0.210229
2.43583	1.16893		2.43583	0.837912		2.43583	0.075721		2.43583	0.209284
2.4375	1.16828		2.4375	0.836284		2.4375	0.0760032		2.4375	0.207962
2.43917	1.16929		2.43917	0.83836		2.43917	0.0765757		2.43917	0.209464
2.44083	1.17024		2.44083	0.839515		2.44083	0.0775429		2.44083	0.209169
2.4425	1.16846		2.4425	0.839962		2.4425	0.0771355		2.4425	0.211032
2.44417	1.17293		2.44417	0.836107		2.44417	0.0844433		2.44417	0.209923
2.44583	1.1697		2.44583	0.832398		2.44583	0.0897008		2.44583	0.210172
2.4475	1.1715		2.4475	0.831833		2.4475	0.0874435		2.4475	0.208428
2.44917	1.17412		2.44917	0.83427		2.44917	0.0767981		2.44917	0.209228
2.45083	1.17414		2.45083	0.833213		2.45083	0.0770958		2.45083	0.210781
2.4525	1.17597		2.4525	0.837238		2.4525	0.0740262		2.4525	0.210506
2.45417	1.17582		2.45417	0.837593		2.45417	0.0744825		2.45417	0.208294
2.45583	1.1775		2.45583	0.840073		2.45583	0.0668695		2.45583	0.208063
2.4575	1.17715		2.4575	0.838428		2.4575	0.069169		2.4575	0.208764
2.45917	1.17708		2.45917	0.833665		2.45917	0.0754432		2.45917	0.210858
2.46083	1.17825		2.46083	0.839125		2.46083	0.0844423		2.46083	0.209479
2.4625	1.17715		2.4625	0.836815		2.4625	0.0896988		2.4625	0.208229
2.46417	1.17975		2.46417	0.83625		2.46417	0.0874425		2.46417	0.209098
2.46583	1.17935		2.46583	0.843594		2.46583	0.0767961		2.46583	0.209875
2.4675	1.17919		2.4675	0.835664		2.4675	0.0770948		2.4675	0.208337
2.46917	1.18117		2.46917	0.840073		2.46917	0.0740242		2.46917	0.209195
2.47083	1.18021		2.47083	0.838248		2.47083	0.0744815		2.47083	0.208254
2.4725	1.18186		2.4725	0.837853		2.4725	0.0668675		2.4725	0.209546
2.47417	1.18331		2.47417	0.838636		2.47417	0.069168		2.47417	0.20885
2.47583	1.1851		2.47583	0.837749		2.47583	0.0754412		2.47583	0.207432
2.4775	1.18521		2.4775	0.838792		2.4775	0.0796585		2.4775	0.206907
2.47917	1.18544		2.47917	0.839127		2.47917	0.0792677		2.47917	0.208775
2.48083	1.18544		2.48083	0.83848		2.48083	0.0767591		2.48083	0.20839
2.4825	1.18562		2.4825	0.837601		2.4825	0.0764461		2.4825	0.208342
2.48417	1.18743		2.48417	0.834923		2.48417	0.0756781		2.48417	0.208267
2.48583	1.18796		2.48583	0.836549		2.48583	0.0756487		2.48583	0.208741
2.4875	1.18818		2.4875	0.840745		2.4875	0.0754802		2.4875	0.208462
2.48917	1.18862		2.48917	0.83984		2.48917	0.0745786		2.48917	0.209237
2.49083	1.19095		2.49083	0.837229		2.49083	0.0759758		2.49083	0.207286
2.4925	1.18944		2.4925	0.836823		2.4925	0.0758634		2.4925	0.209464
2.49417	1.19097		2.49417	0.835062		2.49417	0.0754105		2.49417	0.209752
2.49583	1.19358		2.49583	0.838828		2.49583	0.0757561		2.49583	0.209841
2.4975	1.19437		2.4975	0.8351		2.4975	0.0750589		2.4975	0.209128
2.49917	1.19362		2.49917	0.838406		2.49917	0.0766607		2.49917	0.20823
2.50083	1.19337		2.50083	0.842118		2.50083	0.0750723		2.50083	0.207497
2.5025	1.19511		2.5025	0.839097		2.5025	0.0763688		2.5025	0.207197
2.50417	1.1954		2.50417	0.836301		2.50417	0.076303		2.50417	0.208501
2.50583	1.19711		2.50583	0.839534		2.50583	0.0754757		2.50583	0.209833
2.5075	1.1953		2.5075	0.844433		2.5075	0.0754657		2.5075	0.21023
2.50917	1.19814		2.50917	0.839251		2.50917	0.0753963		2.50917	0.208328
2.51083	1.19617		2.51083	0.838393		2.51083	0.0749463		2.51083	0.208376
2.5125	1.19737		2.5125	0.837909		2.5125	0.0762622		2.5125	0.209128
2.51417	1.19915		2.51417	0.839784		2.51417	0.075717		2.51417	0.208683
2.51583	1.20025		2.51583	0.841842		2.51583	0.0760012		2.51583	0.208346
2.5175	1.20208		2.5175	0.833595		2.5175	0.0765717		2.5175	0.208793
2.51917	1.20166		2.51917	0.837915		2.51917	0.0775409		2.51917	0.209
2.52083	1.20324		2.52083	0.842345		2.52083	0.0771315		2.52083	0.207973
2.5225	1.20482		2.5225	0.843556		2.5225	0.0844413		2.5225	0.2078
2.52417	1.20447		2.52417	0.841032		2.52417	0.0896968		2.52417	0.207896
2.52583	1.20446		2.52583	0.84372		2.52583	0.0874415		2.52583	0.210264
2.5275	1.20591		2.5275	0.840568		2.5275	0.0767941		2.5275	0.208934
2.52917	1.20674		2.52917	0.839874		2.52917	0.0770938		2.52917	0.207427
2.53083	1.20745		2.53083	0.841935		2.53083	0.0740222		2.53083	0.207677
2.5325	1.20618		2.5325	0.841027		2.5325	0.0744805		2.5325	0.208654
2.53417	1.20787		2.53417	0.842681		2.53417	0.0668655		2.53417	0.208022
2.53583	1.20884		2.53583	0.836295		2.53583	0.069167		2.53583	0.209095
2.5375	1.21048		2.5375	0.834726		2.5375	0.0754392		2.5375	0.207655
2.53917	1.20846		2.53917	0.838175		2.53917	0.0796575		2.53917	0.208328
2.54083	1.20921		2.54083	0.842208		2.54083	0.0792657		2.54083	0.209809
2.5425	1.21055		2.5425	0.839261		2.5425	0.0767581		2.5425	0.207647
2.54417	1.21218		2.54417	0.84078		2.54417	0.0764441		2.54417	0.209671
2.54583	1.21388		2.54583	0.84094		2.54583	0.0756771		2.54583	0.209795
2.5475	1.21115		2.5475	0.839456		2.5475	0.0756507		2.5475	0.208346
2.54917	1.21347		2.54917	0.840122		2.54917	0.0754842		2.54917	0.207361
2.55083	1.21376		2.55083	0.845629		2.55083	0.0745806		2.55083	0.208255
2.5525	1.21469		2.5525	0.837946		2.5525	0.0759798		2.5525	0.209927
2.55417	1.21496		2.55417	0.84169		2.55417	0.0758654		2.55417	0.209447
2.55583	1.21679		2.55583	0.842926		2.55583	0.0754145		2.55583	0.209508
2.5575	1.217		2.5575	0.841264		2.5575	0.0757581		2.5575	0.209373
2.55917	1.21708		2.55917	0.837276		2.55917	0.0750629		2.55917	0.208977
2.56083	1.21986		2.56083	0.845026		2.56083	0.0766627		2.56083	0.208967
2.5625	1.21943		2.5625	0.837727		2.5625	0.0750763		2.5625	0.208066
2.56417	1.22046		2.56417	0.838607		2.56417	0.0763708		2.56417	0.207702
2.56583	1.21996		2.56583	0.836353		2.56583	0.076307		2.56583	0.209868
2.5675	1.22325		2.5675	0.84319		2.5675	0.0754777		2.5675	0.209787
2.56917	1.22085		2.56917	0.841717		2.56917	0.0754697		2.56917	0.209822
2.57083	1.22359		2.57083	0.844014		2.57083	0.0753983		2.57083	0.209207
2.5725	1.22279		2.5725	0.84387		2.5725	0.0749503		2.5725	0.210007
2.57417	1.22451		2.57417	0.841789		2.57417	0.0762642		2.57417	0.208674
2.57583	1.22305		2.57583	0.843718		2.57583	0.075721		2.57583	0.208337
2.5775	1.22527		2.5775	0.843405		2.5775	0.0760032		2.5775	0.20839
2.57917	1.22872		2.57917	0.840095		2.57917	0.0765757		2.57917	0.209353
2.58083	1.22517		2.58083	0.841512		2.58083	0.0775429		2.58083	0.207731
2.5825	1.22792		2.5825	0.844869		2.5825	0.0771355		2.5825	0.208103
2.58417	1.2276		2.58417	0.839235		2.58417	0.0844433		2.58417	0.210311
2.58583	1.22921		2.58583	0.843144		2.58583	0.0897008		2.58583	0.20905
2.5875	1.22976		2.5875	0.843453		2.5875	0.0874435		2.5875	0.208652
2.58917	1.23144		2.58917	0.846299		2.58917	0.0767981		2.58917	0.209857
2.59083	1.23105		2.59083	0.843503		2.59083	0.0770958		2.59083	0.207514
2.5925	1.23305		2.5925	0.842323		2.5925	0.0740262		2.5925	0.207737
2.59417	1.23104		2.59417	0.838498		2.59417	0.0744825		2.59417	0.208818
2.59583	1.23314		2.59583	0.84188		2.59583	0.0668695		2.59583	0.208879
2.5975	1.23279		2.5975	0.839694		2.5975	0.069169		2.5975	0.209498
2.59917	1.233		2.59917	0.844364		2.59917	0.0754432		2.59917	0.209249
2.60083	1.23409		2.60083	0.840931		2.60083	0.0796595		2.60083	0.208392
2.6025	1.23644		2.6025	0.845892		2.6025	0.0792697		2.6025	0.209239
2.60417	1.23606		2.60417	0.840713		2.60417	0.0767601		2.60417	0.209578
2.60583	1.23553		2.60583	0.84415		2.60583	0.0764481		2.60583	0.208496
2.6075	1.237		2.6075	0.844059		2.6075	0.0756791		2.6075	0.206523
2.60917	1.2391		2.60917	0.83981		2.60917	0.0753963		2.60917	0.209947
2.61083	1.23954		2.61083	0.842499		2.61083	0.0749463		2.61083	0.208906
2.6125	1.2374		2.6125	0.842392		2.6125	0.0762622		2.6125	0.207373
2.61417	1.24206		2.61417	0.841325		2.61417	0.075717		2.61417	0.209808
2.61583	1.24112		2.61583	0.840677		2.61583	0.0760012		2.61583	0.209249
2.6175	1.24202		2.6175	0.844344		2.6175	0.0765717		2.6175	0.206456
2.61917	1.24047		2.61917	0.839731		2.61917	0.0775409		2.61917	0.208516
2.62083	1.24333		2.62083	0.84278		2.62083	0.0771315		2.62083	0.209267
2.6225	1.24331		2.6225	0.842666		2.6225	0.0844413		2.6225	0.208028
2.62417	1.24536		2.62417	0.842431		2.62417	0.0896968		2.62417	0.207867
2.62583	1.24387		2.62583	0.838431		2.62583	0.0874415		2.62583	0.209646
2.6275	1.24679		2.6275	0.843574		2.6275	0.0767941		2.6275	0.207952
2.62917	1.24397		2.62917	0.847646		2.62917	0.0770938		2.62917	0.207949
2.63083	1.24813		2.63083	0.846127		2.63083	0.0740222		2.63083	0.208718
2.6325	1.24745		2.6325	0.841873		2.6325	0.0744805		2.6325	0.209012
2.63417	1.24922		2.63417	0.846746		2.63417	0.0668655		2.63417	0.208622
2.63583	1.25056		2.63583	0.846497		2.63583	0.069167		2.63583	0.208375
2.6375	1.24985		2.6375	0.842273		2.6375	0.0754392		2.6375	0.207599
2.63917	1.25005		2.63917	0.842582		2.63917	0.0796575		2.63917	0.208555
2.64083	1.24943		2.64083	0.84362		2.64083	0.0754275		2.64083	0.209838
2.6425	1.25394		2.6425	0.842077		2.6425	0.0765236		2.6425	0.208659
2.64417	1.2538		2.64417	0.843303		2.64417	0.0753896		2.64417	0.209208
2.64583	1.25253		2.64583	0.844154		2.64583	0.0750981		2.64583	0.210176
2.6475	1.25167		2.6475	0.843494		2.6475	0.076112		2.6475	0.20787
2.64917	1.2527		2.64917	0.842046		2.64917	0.0755351		2.64917	0.209561
2.65083	1.2547		2.65083	0.842041		2.65083	0.0765929		2.65083	0.208783
2.6525	1.2543		2.6525	0.844509		2.6525	0.0760736		2.6525	0.208082
2.65417	1.25517		2.65417	0.845861		2.65417	0.075595		2.65417	0.20964
2.65583	1.25527		2.65583	0.842839		2.65583	0.0764353		2.65583	0.209578
2.6575	1.25611		2.6575	0.845685		2.6575	0.0749547		2.6575	0.207922
2.65917	1.2578		2.65917	0.844664		2.65917	0.0756513		2.65917	0.207891
2.66083	1.25804		2.66083	0.844235		2.66083	0.0750374		2.66083	0.208604
2.6625	1.25971		2.6625	0.845467		2.6625	0.0756232		2.6625	0.208747
2.66417	1.25997		2.66417	0.841715		2.66417	0.0756497		2.66417	0.209116
2.66583	1.2624		2.66583	0.843582		2.66583	0.0754822		2.66583	0.207818
2.6675	1.26162		2.6675	0.843985		2.6675	0.0745796		2.6675	0.20819
2.66917	1.26401		2.66917	0.846064		2.66917	0.0759778		2.66917	0.209507
2.67083	1.26318		2.67083	0.846875		2.67083	0.0758644		2.67083	0.207908
2.6725	1.26438		2.6725	0.845801		2.6725	0.0754125		2.6725	0.208545
2.67417	1.26304		2.67417	0.847419		2.67417	0.0757571		2.67417	0.209606
2.67583	1.26567		2.67583	0.844374		2.67583	0.0750609		2.67583	0.208616
2.6775	1.26446		2.6775	0.841617		2.6775	0.0766617		2.6775	0.210062
2.67917	1.26503		2.67917	0.848156		2.67917	0.0750743		2.67917	0.208631
2.68083	1.26654		2.68083	0.845038		2.68083	0.0763698		2.68083	0.20829
2.6825	1.26809		2.6825	0.844185		2.6825	0.076305		2.6825	0.209172
2.68417	1.26734		2.68417	0.847134		2.68417	0.0754767		2.68417	0.207638
2.68583	1.2697		2.68583	0.847303		2.68583	0.0754677		2.68583	0.209845
2.6875	1.26896		2.6875	0.848361		2.6875	0.0753973		2.6875	0.208199
2.68917	1.26915		2.68917	0.845542		2.68917	0.0749483		2.68917	0.208728
2.69083	1.27059		2.69083	0.84599		2.69083	0.0762632		2.69083	0.207539
2.6925	1.27108		2.6925	0.846387		2.6925	0.075719		2.6925	0.20959
2.69417	1.27033		2.69417	0.843769		2.69417	0.0760022		2.69417	0.209119
2.69583	1.27339		2.69583	0.84145		2.69583	0.0765737		2.69583	0.206563
2.6975	1.27345		2.6975	0.848813		2.6975	0.0775419		2.6975	0.206716
2.69917	1.27526		2.69917	0.845434		2.69917	0.0771335		2.69917	0.208583
2.70083	1.27357		2.70083	0.846214		2.70083	0.0844423		2.70083	0.208289
2.7025	1.27458		2.7025	0.847273		2.7025	0.0896988		2.7025	0.207272
2.70417	1.27468		2.70417	0.847024		2.70417	0.0874425		2.70417	0.207132
2.70583	1.27685		2.70583	0.847977		2.70583	0.0767961		2.70583	0.208163
2.7075	1.27544		2.7075	0.84854		2.7075	0.0770948		2.7075	0.208689
2.70917	1.27863		2.70917	0.845243		2.70917	0.0740242		2.70917	0.209046
2.71083	1.27597		2.71083	0.843732		2.71083	0.0744815		2.71083	0.209256
2.7125	1.27996		2.7125	0.842393		2.7125	0.0668675		2.7125	0.208596
2.71417	1.28037		2.71417	0.845718		2.71417	0.069168		2.71417	0.209512
2.71583	1.28046		2.71583	0.848132		2.71583	0.0754412		2.71583	0.208581
2.7175	1.2812		2.7175	0.851121		2.7175	0.0796585		2.7175	0.209331
2.71917	1.27999		2.71917	0.847449		2.71917	0.0792677		2.71917	0.208381
2.72083	1.28341		2.72083	0.84644		2.72083	0.0767591		2.72083	0.20887
2.7225	1.28173		2.7225	0.851997		2.7225	0.0764461		2.7225	0.20762
2.72417	1.28463		2.72417	0.848118		2.72417	0.0756781		2.72417	0.206567
2.72583	1.28422		2.72583	0.848998		2.72583	0.0756487		2.72583	0.208559
2.7275	1.28506		2.7275	0.847296		2.7275	0.0754802		2.7275	0.208667
2.72917	1.28589		2.72917	0.846622		2.72917	0.0745786		2.72917	0.20865
2.73083	1.28605		2.73083	0.846652		2.73083	0.0759758		2.73083	0.208304
2.7325	1.2862		2.7325	0.848392		2.7325	0.0758634		2.7325	0.209283
2.73417	1.28608		2.73417	0.848074		2.73417	0.0754105		2.73417	0.207788
2.73583	1.28911		2.73583	0.847185		2.73583	0.0757561		2.73583	0.207413
2.7375	1.28922		2.7375	0.845851		2.7375	0.0750589		2.7375	0.207415
2.73917	1.28769		2.73917	0.845078		2.73917	0.0766607		2.73917	0.207975
2.74083	1.28901		2.74083	0.85014		2.74083	0.0750723		2.74083	0.208057
2.7425	1.29136		2.7425	0.846034		2.7425	0.0763688		2.7425	0.208956
2.74417	1.29098		2.74417	0.847495		2.74417	0.076303		2.74417	0.208667
2.74583	1.29079		2.74583	0.850703		2.74583	0.0754757		2.74583	0.208417
2.7475	1.29422		2.7475	0.848749		2.7475	0.0754657		2.7475	0.209488
2.74917	1.29285		2.74917	0.843285		2.74917	0.0753963		2.74917	0.209185
2.75083	1.29493		2.75083	0.84572		2.75083	0.0749463		2.75083	0.20863
2.7525	1.29438		2.7525	0.851662		2.7525	0.0762622		2.7525	0.206989
2.75417	1.29585		2.75417	0.84557		2.75417	0.075717		2.75417	0.210573
2.75583	1.29715		2.75583	0.848565		2.75583	0.0760012		2.75583	0.209078
2.7575	1.29728		2.7575	0.850683		2.7575	0.0765717		2.7575	0.207641
2.75917	1.29509		2.75917	0.845806		2.75917	0.0775409		2.75917	0.207349
2.76083	1.29702		2.76083	0.850775		2.76083	0.0771315		2.76083	0.209292
2.7625	1.29729		2.7625	0.84895		2.7625	0.0844413		2.7625	0.209255
2.76417	1.29751		2.76417	0.850091		2.76417	0.0896968		2.76417	0.208001
2.76583	1.30057		2.76583	0.849612		2.76583	0.0874415		2.76583	0.208153
2.7675	1.30079		2.7675	0.845328		2.7675	0.0767941		2.7675	0.207829
2.76917	1.3014		2.76917	0.847292		2.76917	0.0770938		2.76917	0.20983
2.77083	1.30172		2.77083	0.85212		2.77083	0.0740222		2.77083	0.208287
2.7725	1.30048		2.7725	0.847826		2.7725	0.0744805		2.7725	0.207457
2.77417	1.30091		2.77417	0.851607		2.77417	0.0668655		2.77417	0.209137
2.77583	1.30274		2.77583	0.851663		2.77583	0.069167		2.77583	0.206389
2.7775	1.30474		2.7775	0.849525		2.7775	0.0754392		2.7775	0.208258
2.77917	1.30394		2.77917	0.850684		2.77917	0.0796575		2.77917	0.208454
2.78083	1.30392		2.78083	0.85404		2.78083	0.0792657		2.78083	0.20758
2.7825	1.30415		2.7825	0.85169		2.7825	0.0767581		2.7825	0.207197
2.78417	1.30695		2.78417	0.850451		2.78417	0.0764441		2.78417	0.209369
2.78583	1.30703		2.78583	0.842053		2.78583	0.0756771		2.78583	0.208482
2.7875	1.30363		2.7875	0.850426		2.7875	0.0756507		2.7875	0.207881
2.78917	1.30858		2.78917	0.848558		2.78917	0.0754842		2.78917	0.208243
2.79083	1.31166		2.79083	0.853323		2.79083	0.0745806		2.79083	0.207813
2.7925	1.30742		2.7925	0.848553		2.7925	0.0759798		2.7925	0.208776
2.79417	1.31084		2.79417	0.847009		2.79417	0.0758654		2.79417	0.207192
2.79583	1.31121		2.79583	0.849255		2.79583	0.0754145		2.79583	0.20677
2.7975	1.31055		2.7975	0.850553		2.7975	0.0757581		2.7975	0.209524
2.79917	1.31211		2.79917	0.850544		2.79917	0.0750629		2.79917	0.208688
2.80083	1.31403		2.80083	0.850075		2.80083	0.0766627		2.80083	0.209159
2.8025	1.31336		2.8025	0.85335		2.8025	0.0750763		2.8025	0.20949
2.80417	1.31202		2.80417	0.850607		2.80417	0.0763708		2.80417	0.208438
2.80583	1.31246		2.80583	0.852839		2.80583	0.076307		2.80583	0.20805
2.8075	1.31503		2.8075	0.848309		2.8075	0.0754777		2.8075	0.208232
2.80917	1.31449		2.80917	0.847473		2.80917	0.0754697		2.80917	0.20972
2.81083	1.31491		2.81083	0.8507		2.81083	0.0753983		2.81083	0.20668
2.8125	1.31561		2.8125	0.851822		2.8125	0.0749503		2.8125	0.20841
2.81417	1.31708		2.81417	0.850111		2.81417	0.0762642		2.81417	0.209673
2.81583	1.3182		2.81583	0.850886		2.81583	0.075721		2.81583	0.207816
2.8175	1.32016		2.8175	0.850299		2.8175	0.0760032		2.8175	0.20878
2.81917	1.32051		2.81917	0.84846		2.81917	0.0765757		2.81917	0.20707
2.82083	1.32029		2.82083	0.849161		2.82083	0.0775429		2.82083	0.209366
2.8225	1.32087		2.8225	0.846802		2.8225	0.0771355		2.8225	0.208178
2.82417	1.32162		2.82417	0.853652		2.82417	0.0844433		2.82417	0.208239
2.82583	1.32307		2.82583	0.850032		2.82583	0.0897008		2.82583	0.208742
2.8275	1.32199		2.8275	0.852905		2.8275	0.0874435		2.8275	0.20824
2.82917	1.32102		2.82917	0.854267		2.82917	0.0767981		2.82917	0.209122
2.83083	1.32338		2.83083	0.849162		2.83083	0.0770958		2.83083	0.21015
2.8325	1.32444		2.8325	0.850249		2.8325	0.0740262		2.8325	0.209322
2.83417	1.32785		2.83417	0.851105		2.83417	0.0744825		2.83417	0.208448
2.83583	1.32588		2.83583	0.852661		2.83583	0.0668695		2.83583	0.209656
2.8375	1.32703		2.8375	0.849889		2.8375	0.069169		2.8375	0.207079
2.83917	1.32469		2.83917	0.854081		2.83917	0.0754432		2.83917	0.208822
2.84083	1.32907		2.84083	0.854633		2.84083	0.0796595		2.84083	0.207662
2.8425	1.3293		2.8425	0.850254		2.8425	0.0792697		2.8425	0.207212
2.84417	1.33171		2.84417	0.85087		2.84417	0.0767601		2.84417	0.209059
2.84583	1.32724		2.84583	0.848732		2.84583	0.0764481		2.84583	0.209585
2.8475	1.328		2.8475	0.852732		2.8475	0.0756791		2.8475	0.208262
2.84917	1.32943		2.84917	0.854376		2.84917	0.0753963		2.84917	0.208174
2.85083	1.33064		2.85083	0.856299		2.85083	0.0749463		2.85083	0.208191
2.8525	1.33201		2.8525	0.853603		2.8525	0.0762622		2.8525	0.209451
2.85417	1.33031		2.85417	0.850489		2.85417	0.075717		2.85417	0.207804
2.85583	1.33292		2.85583	0.852807		2.85583	0.0760012		2.85583	0.207308
2.8575	1.33493		2.8575	0.85257		2.8575	0.0765717		2.8575	0.209119
2.85917	1.33707		2.85917	0.854421		2.85917	0.0775409		2.85917	0.209256
2.86083	1.33353		2.86083	0.850285		2.86083	0.0771315		2.86083	0.209437
2.8625	1.33408		2.8625	0.852108		2.8625	0.0844413		2.8625	0.209794
2.86417	1.33598		2.86417	0.849866		2.86417	0.0896968		2.86417	0.208743
2.86583	1.33727		2.86583	0.851889		2.86583	0.0874415		2.86583	0.207197
2.8675	1.33745		2.8675	0.849773		2.8675	0.0767941		2.8675	0.210105
2.86917	1.33878		2.86917	0.855964		2.86917	0.0770938		2.86917	0.20751
2.87083	1.33656		2.87083	0.84918		2.87083	0.0740222		2.87083	0.208472
2.8725	1.33946		2.8725	0.847001		2.8725	0.0744805		2.8725	0.208925
2.87417	1.34087		2.87417	0.849753		2.87417	0.0668655		2.87417	0.208755
2.87583	1.34332		2.87583	0.856207		2.87583	0.069167		2.87583	0.207444
2.8775	1.34025		2.8775	0.850387		2.8775	0.0754392		2.8775	0.208587
2.87917	1.34017		2.87917	0.854684		2.87917	0.0796575		2.87917	0.208638
2.88083	1.34166		2.88083	0.853515		2.88083	0.0792657		2.88083	0.206773
2.8825	1.34405		2.8825	0.851645		2.8825	0.0767581		2.8825	0.206965
2.88417	1.34647		2.88417	0.854703		2.88417	0.0764441		2.88417	0.207478
2.88583	1.34268		2.88583	0.854208		2.88583	0.0756771		2.88583	0.208074
2.8875	1.34411		2.8875	0.851143		2.8875	0.0756507		2.8875	0.20691
2.88917	1.34631		2.88917	0.855338		2.88917	0.0754842		2.88917	0.209655
2.89083	1.34792		2.89083	0.851485		2.89083	0.0745806		2.89083	0.209507
2.8925	1.34713		2.8925	0.851698		2.8925	0.0759798		2.8925	0.207703
2.89417	1.34559		2.89417	0.852901		2.89417	0.0758654		2.89417	0.20851
2.89583	1.34972		2.89583	0.851936		2.89583	0.0754145		2.89583	0.208638
2.8975	1.34903		2.8975	0.850187		2.8975	0.0757581		2.8975	0.207411
2.89917	1.34935		2.89917	0.856518		2.89917	0.0750629		2.89917	0.207548
2.90083	1.34947		2.90083	0.850165		2.90083	0.0766627		2.90083	0.207189
2.9025	1.34915		2.9025	0.853033		2.9025	0.0750763		2.9025	0.207142
2.90417	1.34978		2.90417	0.854949		2.90417	0.0763708		2.90417	0.209482
2.90583	1.34858		2.90583	0.852935		2.90583	0.076307		2.90583	0.207581
2.9075	1.35284		2.9075	0.854074		2.9075	0.0754777		2.9075	0.208026
2.90917	1.35265		2.90917	0.854093		2.90917	0.0754697		2.90917	0.208966
2.91083	1.35338		2.91083	0.853441		2.91083	0.0753983		2.91083	0.208824
2.9125	1.3569		2.9125	0.853775		2.9125	0.0749503		2.9125	0.206893
2.91417	1.35913		2.91417	0.853586		2.91417	0.0762642		2.91417	0.209337
2.91583	1.35615		2.91583	0.853788		2.91583	0.075721		2.91583	0.208485
2.9175	1.3572		2.9175	0.85532		2.9175	0.0760032		2.9175	0.207805
2.91917	1.35752		2.91917	0.853437		2.91917	0.0765757		2.91917	0.20796
2.92083	1.35911		2.92083	0.858779		2.92083	0.0775429		2.92083	0.207257
2.9225	1.35847		2.9225	0.84999		2.9225	0.0771355		2.9225	0.206434
2.92417	1.3608		2.92417	0.854788		2.92417	0.0844433		2.92417	0.208855
2.92583	1.35901		2.92583	0.85324		2.92583	0.0897008		2.92583	0.207362
2.9275	1.36011		2.9275	0.855837		2.9275	0.0874435		2.9275	0.208641
2.92917	1.35934		2.92917	0.853435		2.92917	0.0767981		2.92917	0.208202
2.93083	1.35969		2.93083	0.853792		2.93083	0.0770958		2.93083	0.207437
2.9325	1.36324		2.9325	0.857353		2.9325	0.0740262		2.9325	0.209232
2.93417	1.36201		2.93417	0.853291		2.93417	0.0744825		2.93417	0.208345
2.93583	1.36043		2.93583	0.856116		2.93583	0.0668695		2.93583	0.208875
2.9375	1.36264		2.9375	0.856584		2.9375	0.069169		2.9375	0.207426
2.93917	1.36424		2.93917	0.857655		2.93917	0.0754432		2.93917	0.207912
2.94083	1.36567		2.94083	0.853709		2.94083	0.0844423		2.94083	0.207413
2.9425	1.3651		2.9425	0.856921		2.9425	0.0896988		2.9425	0.207244
2.94417	1.3647		2.94417	0.857255		2.94417	0.0874425		2.94417	0.206948
2.94583	1.36513		2.94583	0.856205		2.94583	0.0767961		2.94583	0.206842
2.9475	1.36782		2.9475	0.85282		2.9475	0.0770948		2.9475	0.207926
2.94917	1.367		2.94917	0.858336		2.94917	0.0740242		2.94917	0.208576
2.95083	1.36815		2.95083	0.857981		2.95083	0.0744815		2.95083	0.209453
2.9525	1.37097		2.9525	0.854467		2.9525	0.0668675		2.9525	0.208619
2.95417	1.3728		2.95417	0.857788		2.95417	0.069168		2.95417	0.20854
2.95583	1.36967		2.95583	0.855551		2.95583	0.0754412		2.95583	0.208287
2.9575	1.37104		2.9575	0.856928		2.9575	0.0796585		2.9575	0.209052
2.95917	1.37186		2.95917	0.861061		2.95917	0.0792677		2.95917	0.208456
2.96083	1.37053		2.96083	0.854638		2.96083	0.0767591		2.96083	0.208141
2.9625	1.37236		2.9625	0.856805		2.9625	0.0764461		2.9625	0.208455
2.96417	1.37306		2.96417	0.856918		2.96417	0.0756781		2.96417	0.207822
2.96583	1.37431		2.96583	0.85795		2.96583	0.0756487		2.96583	0.207806
2.9675	1.37751		2.9675	0.855372		2.9675	0.0754802		2.9675	0.207924
2.96917	1.37665		2.96917	0.859819		2.96917	0.0745786		2.96917	0.207863
2.97083	1.37324		2.97083	0.857934		2.97083	0.0759758		2.97083	0.208331
2.9725	1.37945		2.9725	0.85852		2.9725	0.0758634		2.9725	0.207827
2.97417	1.37698		2.97417	0.859678		2.97417	0.0754105		2.97417	0.207508
2.97583	1.37565		2.97583	0.855414		2.97583	0.0757561		2.97583	0.206946
2.9775	1.37629		2.9775	0.857838		2.9775	0.0750589		2.9775	0.208583
2.97917	1.37748		2.97917	0.854452		2.97917	0.0766607		2.97917	0.206519
2.98083	1.38094		2.98083	0.855969		2.98083	0.0750723		2.98083	0.207706
2.9825	1.38056		2.9825	0.853688		2.9825	0.0763688		2.9825	0.206372
2.98417	1.38381		2.98417	0.857317		2.98417	0.076303		2.98417	0.20824
2.98583	1.37914		2.98583	0.854607		2.98583	0.0754757		2.98583	0.207145
2.9875	1.37977		2.9875	0.859354		2.9875	0.0754657		2.9875	0.20768
2.98917	1.38302		2.98917	0.857772		2.98917	0.0753963		2.98917	0.208173
2.99083	1.38674		2.99083	0.859039		2.99083	0.0749463		2.99083	0.207848
2.9925	1.38335		2.9925	0.858775		2.9925	0.0762622		2.9925	0.207695
2.99417	1.38313		2.99417	0.854224		2.99417	0.075717		2.99417	0.20716
2.99583	1.38302		2.99583	0.853636		2.99583	0.0760012		2.99583	0.208717
2.9975	1.38738		2.9975	0.856083		2.9975	0.0765717		2.9975	0.207205
2.99917	1.38433		2.99917	0.855029		2.99917	0.0775409		2.99917	0.207191
3.00083	1.38843		3.00083	0.856679		3.00083	0.0771315		3.00083	0.209219
3.0025	1.3897		3.0025	0.855017		3.0025	0.0844413		3.0025	0.208747
3.00417	1.38568		3.00417	0.856547		3.00417	0.0896968		3.00417	0.207137
3.00583	1.38762		3.00583	0.857558		3.00583	0.0874415		3.00583	0.206153
3.0075	1.38905		3.0075	0.858932		3.0075	0.0767941		3.0075	0.207209
3.00917	1.3899		3.00917	0.860141		3.00917	0.0770938		3.00917	0.206993
3.01083	1.39149		3.01083	0.856683		3.01083	0.0740222		3.01083	0.207903
3.0125	1.39182		3.0125	0.856256		3.0125	0.0744805		3.0125	0.207177
3.01417	1.39282		3.01417	0.855054		3.01417	0.0668655		3.01417	0.208576
3.01583	1.38688		3.01583	0.856833		3.01583	0.069167		3.01583	0.207813
3.0175	1.39499		3.0175	0.860658		3.0175	0.0754392		3.0175	0.206059
3.01917	1.39452		3.01917	0.856396		3.01917	0.0796575		3.01917	0.20708
3.02083	1.39323		3.02083	0.859257		3.02083	0.0792657		3.02083	0.208048
3.0225	1.39327		3.0225	0.859515		3.0225	0.0767581		3.0225	0.208205
3.02417	1.39465		3.02417	0.858954		3.02417	0.0764441		3.02417	0.206662
3.02583	1.39553		3.02583	0.855301		3.02583	0.0756771		3.02583	0.208408
3.0275	1.39504		3.0275	0.854729		3.0275	0.0756507		3.0275	0.206615
3.02917	1.39732		3.02917	0.858271		3.02917	0.0754842		3.02917	0.20861
3.03083	1.39704		3.03083	0.85766		3.03083	0.0745806		3.03083	0.206779
3.0325	1.39765		3.0325	0.859208		3.0325	0.0759798		3.0325	0.207513
3.03417	1.39898		3.03417	0.858904		3.03417	0.0758654		3.03417	0.206976
3.03583	1.40071		3.03583	0.857454		3.03583	0.0754145		3.03583	0.206539
3.0375	1.40209		3.0375	0.861569		3.0375	0.0757581		3.0375	0.207626
3.03917	1.39998		3.03917	0.858081		3.03917	0.0750629		3.03917	0.20785
3.04083	1.39873		3.04083	0.858284		3.04083	0.0766627		3.04083	0.209031
3.0425	1.39978		3.0425	0.857673		3.0425	0.0750763		3.0425	0.206804
3.04417	1.4028		3.04417	0.862266		3.04417	0.0763708		3.04417	0.20685
3.04583	1.40375		3.04583	0.857527		3.04583	0.076307		3.04583	0.206983
3.0475	1.40345		3.0475	0.857041		3.0475	0.0754777		3.0475	0.207747
3.04917	1.40295		3.04917	0.860879		3.04917	0.0754697		3.04917	0.206924
3.05083	1.40528		3.05083	0.861514		3.05083	0.0753983		3.05083	0.207413
3.0525	1.40469		3.0525	0.858331		3.0525	0.0749503		3.0525	0.208067
3.05417	1.40538		3.05417	0.857633		3.05417	0.0762642		3.05417	0.207152
3.05583	1.4051		3.05583	0.854253		3.05583	0.075721		3.05583	0.207793
3.0575	1.41024		3.0575	0.857993		3.0575	0.0760032		3.0575	0.208281
3.05917	1.40677		3.05917	0.856979		3.05917	0.0765757		3.05917	0.208359
3.06083	1.40466		3.06083	0.856635		3.06083	0.0775429		3.06083	0.205425
3.0625	1.40861		3.0625	0.860862		3.0625	0.0771355		3.0625	0.206267
3.06417	1.4064		3.06417	0.859301		3.06417	0.0844433		3.06417	0.208244
3.06583	1.41128		3.06583	0.858776		3.06583	0.0897008		3.06583	0.207215
3.0675	1.40976		3.0675	0.862024		3.0675	0.0874435		3.0675	0.206592
3.06917	1.40968		3.06917	0.861809		3.06917	0.0767981		3.06917	0.20793
3.07083	1.41034		3.07083	0.85498		3.07083	0.0770958		3.07083	0.207163
3.0725	1.41043		3.0725	0.859162		3.0725	0.0740262		3.0725	0.207347
3.07417	1.41305		3.07417	0.860089		3.07417	0.0744825		3.07417	0.206325
3.07583	1.41286		3.07583	0.862722		3.07583	0.0668695		3.07583	0.208131
3.0775	1.41803		3.0775	0.859614		3.0775	0.069169		3.0775	0.207989
3.07917	1.41567		3.07917	0.857818		3.07917	0.0754432		3.07917	0.209074
3.08083	1.41296		3.08083	0.860034		3.08083	0.0796595		3.08083	0.208227
3.0825	1.41448		3.0825	0.861993		3.0825	0.0792697		3.0825	0.206501
3.08417	1.41441		3.08417	0.864963		3.08417	0.0767601		3.08417	0.20972
3.08583	1.41842		3.08583	0.86227		3.08583	0.0764481		3.08583	0.208127
3.0875	1.41779		3.0875	0.857301		3.0875	0.0756791		3.0875	0.207399
3.08917	1.41615		3.08917	0.862073		3.08917	0.0753963		3.08917	0.209247
3.09083	1.41556		3.09083	0.862353		3.09083	0.0749463		3.09083	0.208027
3.0925	1.4209		3.0925	0.858879		3.0925	0.0762622		3.0925	0.208248
3.09417	1.4207		3.09417	0.862279		3.09417	0.075717		3.09417	0.20881
3.09583	1.42164		3.09583	0.862821		3.09583	0.0760012		3.09583	0.208755
3.0975	1.42258		3.0975	0.862754		3.0975	0.0765717		3.0975	0.208047
3.09917	1.41917		3.09917	0.862603		3.09917	0.0775409		3.09917	0.207992
3.10083	1.42053		3.10083	0.8654		3.10083	0.0771315		3.10083	0.208633
3.1025	1.42166		3.1025	0.858035		3.1025	0.0844413		3.1025	0.207673
3.10417	1.42381		3.10417	0.85645		3.10417	0.0896968		3.10417	0.208266
3.10583	1.42246		3.10583	0.863904		3.10583	0.0874415		3.10583	0.206423
3.1075	1.42531		3.1075	0.85838		3.1075	0.0767941		3.1075	0.206496
3.10917	1.4243		3.10917	0.865963		3.10917	0.0668655		3.10917	0.206349
3.11083	1.42909		3.11083	0.859777		3.11083	0.069167		3.11083	0.207469
3.1125	1.42802		3.1125	0.864667		3.1125	0.0754392		3.1125	0.20747
3.11417	1.42497		3.11417	0.861839		3.11417	0.0796575		3.11417	0.207483
3.11583	1.42975		3.11583	0.864022		3.11583	0.0792657		3.11583	0.207595
3.1175	1.42628		3.1175	0.862471		3.1175	0.0767581		3.1175	0.20772
3.11917	1.4288		3.11917	0.86103		3.11917	0.0764441		3.11917	0.208066
3.12083	1.42689		3.12083	0.857804		3.12083	0.0756771		3.12083	0.207889
3.1225	1.42959		3.1225	0.862621		3.1225	0.0756507		3.1225	0.208591
3.12417	1.42937		3.12417	0.862031		3.12417	0.0754842		3.12417	0.208518
3.12583	1.43024		3.12583	0.862217		3.12583	0.0745806		3.12583	0.208458
3.1275	1.43328		3.1275	0.865113		3.1275	0.0759798		3.1275	0.208377
3.12917	1.43116		3.12917	0.862024		3.12917	0.0758654		3.12917	0.208253
3.13083	1.43179		3.13083	0.8627		3.13083	0.0754145		3.13083	0.207606
3.1325	1.43804		3.1325	0.859624		3.1325	0.0757581		3.1325	0.20647
3.13417	1.43162		3.13417	0.862043		3.13417	0.0750629		3.13417	0.207485
3.13583	1.43438		3.13583	0.863297		3.13583	0.0766627		3.13583	0.207111
3.1375	1.43623		3.1375	0.858712		3.1375	0.0750763		3.1375	0.208397
3.13917	1.43228		3.13917	0.86627		3.13917	0.0763708		3.13917	0.207359
3.14083	1.43505		3.14083	0.862993		3.14083	0.076307		3.14083	0.208119
3.1425	1.43591		3.1425	0.865138		3.1425	0.0754777		3.1425	0.206891
3.14417	1.4382		3.14417	0.862539		3.14417	0.0754697		3.14417	0.208946
3.14583	1.43641		3.14583	0.861681		3.14583	0.0753983		3.14583	0.207231
3.1475	1.43812		3.1475	0.860142		3.1475	0.0749503		3.1475	0.208455
3.14917	1.43924		3.14917	0.861686		3.14917	0.0762642		3.14917	0.208084
3.15083	1.43922		3.15083	0.860404		3.15083	0.075721		3.15083	0.207699
3.1525	1.43865		3.1525	0.864777		3.1525	0.0760032		3.1525	0.206994
3.15417	1.43918		3.15417	0.862992		3.15417	0.0765757		3.15417	0.206473
3.15583	1.4401		3.15583	0.866644		3.15583	0.0775429		3.15583	0.207974
3.1575	1.44126		3.1575	0.865216		3.1575	0.0771355		3.1575	0.208847
3.15917	1.44209		3.15917	0.862301		3.15917	0.0844433		3.15917	0.209889
3.16083	1.44174		3.16083	0.859217		3.16083	0.0897008		3.16083	0.208675
3.1625	1.44455		3.1625	0.860272		3.1625	0.0874435		3.1625	0.205909
3.16417	1.44501		3.16417	0.859236		3.16417	0.0767981		3.16417	0.207388
3.16583	1.44433		3.16583	0.861304		3.16583	0.0770958		3.16583	0.207235
3.1675	1.44188		3.1675	0.863367		3.1675	0.0740262		3.1675	0.206856
3.16917	1.44723		3.16917	0.859699		3.16917	0.0744825		3.16917	0.208325
3.17083	1.44658		3.17083	0.865861		3.17083	0.0668695		3.17083	0.20907
3.1725	1.44695		3.1725	0.864597		3.1725	0.069169		3.1725	0.206975
3.17417	1.44518		3.17417	0.86377		3.17417	0.0754432		3.17417	0.207552
3.17583	1.44973		3.17583	0.859755		3.17583	0.0796595		3.17583	0.207183
3.1775	1.4478		3.1775	0.862149		3.1775	0.0792697		3.1775	0.208278
3.17917	1.44771		3.17917	0.863992		3.17917	0.0767601		3.17917	0.208521
3.18083	1.44962		3.18083	0.863709		3.18083	0.0764481		3.18083	0.206187
3.1825	1.44996		3.1825	0.861091		3.1825	0.0756791		3.1825	0.206927
3.18417	1.45258		3.18417	0.8623		3.18417	0.0753963		3.18417	0.207312
3.18583	1.45234		3.18583	0.862423		3.18583	0.0749463		3.18583	0.207494
3.1875	1.45269		3.1875	0.864474		3.1875	0.0762622		3.1875	0.208933
3.18917	1.45169		3.18917	0.859441		3.18917	0.075717		3.18917	0.208436
3.19083	1.44841		3.19083	0.867513		3.19083	0.0760012		3.19083	0.2085
3.1925	1.45356		3.1925	0.864327		3.1925	0.0765717		3.1925	0.206959
3.19417	1.45815		3.19417	0.864074		3.19417	0.0775409		3.19417	0.207213
3.19583	1.4522		3.19583	0.863515		3.19583	0.0771315		3.19583	0.207849
3.1975	1.45321		3.1975	0.860546		3.1975	0.0844413		3.1975	0.207407
3.19917	1.45469		3.19917	0.865882		3.19917	0.0896968		3.19917	0.207545
3.20083	1.45913		3.20083	0.863312		3.20083	0.0874415		3.20083	0.206517
3.2025	1.45405		3.2025	0.864359		3.2025	0.0767941		3.2025	0.207271
3.20417	1.46139		3.20417	0.864033		3.20417	0.0770938		3.20417	0.208421
3.20583	1.45903		3.20583	0.86151		3.20583	0.0740222		3.20583	0.207797
3.2075	1.45696		3.2075	0.866106		3.2075	0.0744805		3.2075	0.208291
3.20917	1.45689		3.20917	0.866942		3.20917	0.0668655		3.20917	0.207931
3.21083	1.46073		3.21083	0.862066		3.21083	0.069167		3.21083	0.206897
3.2125	1.46137		3.2125	0.867454		3.2125	0.0754392		3.2125	0.207461
3.21417	1.45943		3.21417	0.86217		3.21417	0.0796575		3.21417	0.208818
3.21583	1.46005		3.21583	0.86489		3.21583	0.0792657		3.21583	0.207082
3.2175	1.46214		3.2175	0.862248		3.2175	0.0767581		3.2175	0.207885
3.21917	1.46259		3.21917	0.863535		3.21917	0.0764441		3.21917	0.208255
3.22083	1.46452		3.22083	0.866953		3.22083	0.0756771		3.22083	0.207448
3.2225	1.46338		3.2225	0.865074		3.2225	0.0756507		3.2225	0.206566
3.22417	1.46367		3.22417	0.867053		3.22417	0.0754842		3.22417	0.206978
3.22583	1.46527		3.22583	0.862162		3.22583	0.0745806		3.22583	0.206921
3.2275	1.46533		3.2275	0.86551		3.2275	0.0759798		3.2275	0.207279
3.22917	1.46493		3.22917	0.862533		3.22917	0.0758654		3.22917	0.207376
3.23083	1.46639		3.23083	0.862193		3.23083	0.0754145		3.23083	0.207415
3.2325	1.46754		3.2325	0.863341		3.2325	0.0757581		3.2325	0.208154
3.23417	1.46542		3.23417	0.86992		3.23417	0.0750629		3.23417	0.20821
3.23583	1.4656		3.23583	0.861805		3.23583	0.0766627		3.23583	0.207955
3.2375	1.47064		3.2375	0.8656		3.2375	0.0750763		3.2375	0.206524
3.23917	1.46749		3.23917	0.868111		3.23917	0.0763708		3.23917	0.207956
3.24083	1.46737		3.24083	0.867252		3.24083	0.076307		3.24083	0.20834
3.2425	1.46971		3.2425	0.869889		3.2425	0.0754777		3.2425	0.207947
3.24417	1.47259		3.24417	0.866783		3.24417	0.0754697		3.24417	0.209511
3.24583	1.46919		3.24583	0.868065		3.24583	0.0753983		3.24583	0.208499
3.2475	1.46896		3.2475	0.868857		3.2475	0.0749503		3.2475	0.208528
3.24917	1.47047		3.24917	0.865671		3.24917	0.0762642		3.24917	0.207619
3.25083	1.47131		3.25083	0.863903		3.25083	0.075721		3.25083	0.20917
3.2525	1.47609		3.2525	0.870448		3.2525	0.0760032		3.2525	0.207931
3.25417	1.47531		3.25417	0.868263		3.25417	0.0765757		3.25417	0.208474
3.25583	1.47391		3.25583	0.867584		3.25583	0.0775429		3.25583	0.20643
3.2575	1.47632		3.2575	0.869189		3.2575	0.0771355		3.2575	0.208807
3.25917	1.47578		3.25917	0.870276		3.25917	0.0844433		3.25917	0.207048
3.26083	1.47626		3.26083	0.865629		3.26083	0.0897008		3.26083	0.208397
3.2625	1.47905		3.2625	0.867357		3.2625	0.0874435		3.2625	0.207373
3.26417	1.47728		3.26417	0.870406		3.26417	0.0767981		3.26417	0.207974
3.26583	1.47901		3.26583	0.863928		3.26583	0.0770958		3.26583	0.208434
3.2675	1.48147		3.2675	0.867489		3.2675	0.0740262		3.2675	0.208157
3.26917	1.48113		3.26917	0.87019		3.26917	0.0744825		3.26917	0.206859
3.27083	1.47882		3.27083	0.870991		3.27083	0.0668695		3.27083	0.207177
3.2725	1.48352		3.2725	0.868603		3.2725	0.069169		3.2725	0.208081
3.27417	1.47939		3.27417	0.867679		3.27417	0.0754432		3.27417	0.208223
3.27583	1.4841		3.27583	0.86873		3.27583	0.0844423		3.27583	0.206314
3.2775	1.48156		3.2775	0.86467		3.2775	0.0896988		3.2775	0.207502
3.27917	1.48145		3.27917	0.867142		3.27917	0.0874425		3.27917	0.20826
3.28083	1.48175		3.28083	0.868043		3.28083	0.0767961		3.28083	0.209308
3.2825	1.48275		3.2825	0.867732		3.2825	0.0770948		3.2825	0.20795
3.28417	1.48395		3.28417	0.869015		3.28417	0.0740242		3.28417	0.206992
3.28583	1.48654		3.28583	0.867827		3.28583	0.0744815		3.28583	0.206563
3.2875	1.48387		3.2875	0.869479		3.2875	0.0668675		3.2875	0.208491
3.28917	1.48801		3.28917	0.870803		3.28917	0.069168		3.28917	0.209279
3.29083	1.48585		3.29083	0.871325		3.29083	0.0754412		3.29083	0.207176
3.2925	1.48668		3.2925	0.867075		3.2925	0.0796585		3.2925	0.20786
3.29417	1.48575		3.29417	0.869603		3.29417	0.0792677		3.29417	0.208372
3.29583	1.48896		3.29583	0.868068		3.29583	0.0767591		3.29583	0.207894
3.2975	1.4888		3.2975	0.86686		3.2975	0.0764461		3.2975	0.208964
3.29917	1.48739		3.29917	0.871218		3.29917	0.0756781		3.29917	0.20865
3.30083	1.49098		3.30083	0.870047		3.30083	0.0756487		3.30083	0.207917
3.3025	1.49064		3.3025	0.866694		3.3025	0.0754802		3.3025	0.208508
3.30417	1.49072		3.30417	0.865959		3.30417	0.0745786		3.30417	0.208287
3.30583	1.49312		3.30583	0.868832		3.30583	0.0759758		3.30583	0.207278
3.3075	1.495		3.3075	0.870634		3.3075	0.0758634		3.3075	0.207866
3.30917	1.49044		3.30917	0.867674		3.30917	0.0754105		3.30917	0.208051
3.31083	1.49378		3.31083	0.867165		3.31083	0.0757561		3.31083	0.208428
3.3125	1.49412		3.3125	0.869147		3.3125	0.0750589		3.3125	0.208158
3.31417	1.49387		3.31417	0.872505		3.31417	0.0766607		3.31417	0.207067
3.31583	1.49355		3.31583	0.867668		3.31583	0.0750723		3.31583	0.207042
3.3175	1.49403		3.3175	0.868386		3.3175	0.0763688		3.3175	0.208325
3.31917	1.49526		3.31917	0.866339		3.31917	0.076303		3.31917	0.207801
3.32083	1.49614		3.32083	0.868699		3.32083	0.0754757		3.32083	0.206514
3.3225	1.49523		3.3225	0.87106		3.3225	0.0754657		3.3225	0.208068
3.32417	1.49758		3.32417	0.871081		3.32417	0.0753963		3.32417	0.207834
3.32583	1.49779		3.32583	0.873834		3.32583	0.0749463		3.32583	0.208818
3.3275	1.49796		3.3275	0.868828		3.3275	0.0762622		3.3275	0.207023
3.32917	1.49905		3.32917	0.870161		3.32917	0.075717		3.32917	0.207316
[truncated: 3,157 more rows]

## Sheet: Fig.s6a
GlcNAc_X	GlcNAc_Y		GlcNAc1P_X	GlcNAc1P_Y		GlcNAc6P_X	GlcNAc6P_Y		Glc6P_X	Glc6P_Y		Fru6P_X	Fru6P_Y		GlcN6P_X	GlcN6P_Y
0.111544	-0.025687		0.111544	-0.037755		0.111544	-8.66905		0.111544	-0.087664		0.111544	-0.243017		0.139527	-0.093797
0.195608	-0.035181		0.195608	-0.027948		0.195608	-8.70561		0.195608	-0.11377		0.195608	-0.254045		0.251844	-0.132839
0.28002	-0.026365		0.28002	-0.023176		0.28002	-8.51175		0.28002	-0.1059		0.28002	-0.261098		0.36478	-0.163165
0.36478	-0.021947		0.36478	-0.024564		0.36478	-8.16458		0.36478	-0.134122		0.36478	-0.277685		0.478335	-0.15898
0.449888	-0.036052		0.449888	-0.023596		0.449888	-7.66942		0.449888	-0.137649		0.449888	-0.277248		0.592508	-0.145114
0.535344	-0.024589		0.535344	-0.043233		0.535344	-7.14968		0.535344	-0.161185		0.535344	-0.305076		0.7073	-0.130255
0.621148	-0.027654		0.621148	-0.025334		0.621148	-6.52346		0.621148	-0.169512		0.621148	-0.296403		0.822711	-0.133629
0.7073	-0.038429		0.7073	-0.034194		0.7073	-5.89057		0.7073	-0.165557		0.7073	-0.272657		0.93874	-0.138804
0.7938	-0.033975		0.7938	-0.050741		0.7938	-5.22814		0.7938	-0.183123		0.7938	-0.286261		1.05539	-0.13008
0.880648	-0.029559		0.880648	-0.026739		0.880648	-4.52501		0.880648	-0.177814		0.880648	-0.273885		1.17266	-0.135531
0.967844	-0.026972		0.967844	-0.028216		0.967844	-3.88136		0.967844	-0.168319		0.967844	-0.247623		1.29054	-0.131697
1.05539	-0.026713		1.05539	-0.036624		1.05539	-3.31694		1.05539	-0.184623		1.05539	-0.277134		1.40904	-0.145879
1.14328	-0.032693		1.14328	-0.030238		1.14328	-2.7163		1.14328	-0.182569		1.14328	-0.269269		1.52817	-0.148661
1.23152	-0.025015		1.23152	-0.027854		1.23152	-2.22024		1.23152	-0.195179		1.23152	-0.293406		1.64791	-0.139192
1.32011	-0.011726		1.32011	-0.03389		1.32011	-1.7819		1.32011	-0.200389		1.32011	-0.27757		1.76827	-0.159794
1.40904	-0.035052		1.40904	-0.031377		1.40904	-1.44723		1.40904	-0.184415		1.40904	-0.26522		1.88925	-0.16245
1.49833	-0.020938		1.49833	-0.043506		1.49833	-1.13531		1.49833	-0.191127		1.49833	-0.288067		2.01084	-0.154402
1.58796	-0.037609		1.58796	-0.032018		1.58796	-0.849804		1.58796	-0.177819		1.58796	-0.282634		2.13306	-0.148478
1.67794	-0.033434		1.67794	-0.038865		1.67794	-0.636557		1.67794	-0.165138		1.67794	-0.260059		2.25589	-0.148096
1.76827	-0.033076		1.76827	-0.040291		1.76827	-0.436739		1.76827	-0.18669		1.76827	-0.269561		2.37935	-0.150236
1.85894	-0.028758		1.85894	-0.0204		1.85894	-0.257779		1.85894	-0.178231		1.85894	-0.268958		2.50342	-0.156014
1.94997	-0.026965		1.94997	-0.042569		1.94997	-0.263364		1.94997	-0.189089		1.94997	-0.2798		2.62811	-0.155524
2.04134	-0.031499		2.04134	-0.025674		2.04134	0.309805		2.04134	-0.187636		2.04134	-0.282676		2.75342	-0.152505
2.13306	-0.029944		2.13306	-0.024251		2.13306	0.342248		2.13306	-0.182179		2.13306	-0.269908		2.87935	-0.153835
2.22513	-0.030213		2.22513	-0.033313		2.22513	0.43776		2.22513	-0.20792		2.22513	-0.272006		3.00589	-0.156585
2.31754	-0.025309		2.31754	-0.024286		2.31754	0.399812		2.31754	-0.232128		2.31754	-0.264899		3.13306	-0.149427
2.41031	-0.028481		2.41031	-0.034931		2.41031	0.548182		2.41031	-0.260803		2.41031	-0.251423		3.26084	-0.156022
2.50342	-0.035419		2.50342	-0.030312		2.50342	0.56132		2.50342	-0.053141		2.50342	-0.25903		3.38924	-0.160658
2.59688	-0.032715		2.59688	-0.029484		2.59688	0.607265		2.59688	-0.081783		2.59688	-0.223461		3.51826	-0.158015
2.69069	-0.028391		2.69069	-0.043254		2.69069	0.574571		2.69069	-0.115405		2.69069	-0.240243		3.64791	-0.144182
2.78484	-0.032666		2.78484	-0.028595		2.78484	0.635283		2.78484	-0.134626		2.78484	-0.235924		3.77816	-0.155386
2.87935	-0.037636		2.87935	-0.031859		2.87935	0.68209		2.87935	-0.162671		2.87935	-0.215978		3.90904	-0.166354
2.9742	-0.028511		2.9742	-0.040751		2.9742	0.75588		2.9742	-0.166064		2.9742	-0.217547		4.04054	-0.168031
3.0694	-0.035408		3.0694	-0.024148		3.0694	0.745735		3.0694	-0.180022		3.0694	-0.202356		4.17265	-0.165507
3.16495	-0.026133		3.16495	-0.035104		3.16495	0.759353		3.16495	-0.162419		3.16495	-0.200361
3.26084	-0.031213		3.26084	-0.033049		3.26084	0.817454		3.26084	-0.172187		3.26084	-0.210772
3.35709	-0.0334		3.35709	-0.034441		3.35709	0.817747		3.35709	-0.167111		3.35709	-0.203158
3.45368	-0.027339		3.45368	-0.040041		3.45368	0.769315		3.45368	-0.178327		3.45368	-0.218143
3.55062	-0.037766		3.55062	-0.032394		3.55062	0.80585		3.55062	-0.178656		3.55062	-0.219255
3.64791	-0.039065		3.64791	-0.03324		3.64791	0.849161		3.64791	-0.166983		3.64791	-0.205757
3.74554	-0.038642		3.74554	-0.0417		3.74554	0.826449		3.74554	-0.159377		3.74554	-0.22428
3.84353	-0.033752		3.84353	-0.026821		3.84353	0.878248		3.84353	-0.153324		3.84353	-0.211524
3.94186	-0.029927		3.94186	-0.031399		3.94186	0.855772		3.94186	-0.141975		3.94186	-0.192319
4.04054	-0.034324		4.04054	-0.102257		4.04054	0.825174		4.04054	-0.159028		4.04054	-0.22451
4.13956	-0.030019		4.13956	-0.024721		4.13956	0.883107		4.13956	-0.176792		4.13956	-0.221367
4.23894	-0.035905		4.23894	-0.030579		4.23894	0.870551		4.23894	-0.229211		4.23894	-0.13171

## Sheet: Fig.s6b-d
Fig.s6b			Fig.s6c			Fig.s6d
Time (min)	Abs		Time (min)	Abs		Time (min)	Abs
0.000833333	-0.0346461		0.000833333	-0.0872207		0.000833333	0.00344155
0.0025	-0.0281228		0.0025	-0.076568		0.0025	0.00386416
0.00416667	-0.038792		0.00416667	-0.0838828		0.00416667	0.00444579
0.00583333	-0.0323636		0.00583333	-0.0852511		0.00583333	0.00479553
0.0075	-0.0288202		0.0075	-0.0856421		0.0075	0.00712847
0.00916667	-0.0336044		0.00916667	-0.0889355		0.00916667	0.00663275
0.0108333	-0.0317249		0.0108333	-0.0855059		0.0108333	0.00698408
0.0125	-0.0341326		0.0125	-0.0904785		0.0125	0.00683277
0.0141667	-0.0360988		0.0141667	-0.0930398		0.0141667	0.00639957
0.0158333	-0.0410447		0.0158333	-0.0892233		0.0158333	0.00622131
0.0175	-0.0395688		0.0175	-0.0855762		0.0175	0.00700184
0.0191667	-0.0367664		0.0191667	-0.094833		0.0191667	0.00702804
0.0208333	-0.0426565		0.0208333	-0.0943587		0.0208333	0.00766701
0.0225	-0.0379944		0.0225	-0.0886254		0.0225	0.00788345
0.0241667	-0.0377597		0.0241667	-0.0913701		0.0241667	0.00771526
0.0258333	-0.0391399		0.0258333	-0.0970879		0.0258333	0.00726841
0.0275	-0.0387481		0.0275	-0.0912492		0.0275	0.00678189
0.0291667	-0.0382643		0.0291667	-0.0892201		0.0291667	0.0056261
0.0308333	-0.0408297		0.0308333	-0.0976803		0.0308333	0.00541584
0.0325	-0.0460344		0.0325	-0.0902407		0.0325	0.00670123
0.0341667	-0.0344596		0.0341667	-0.0948922		0.0341667	0.00658474
0.0358333	-0.0436513		0.0358333	-0.0933214		0.0358333	0.00615779
0.0375	-0.0431939		0.0375	-0.0965011		0.0375	0.00755479
0.0391667	-0.0353922		0.0391667	-0.0968782		0.0391667	0.00727709
0.0408333	-0.0421609		0.0408333	-0.0915852		0.0408333	0.00710029
0.0425	-0.0410752		0.0425	-0.0924232		0.0425	0.0065367
0.0441667	-0.0385028		0.0441667	-0.0875803		0.0441667	0.00716252
0.0458333	-0.0399302		0.0458333	-0.0913285		0.0458333	0.00739391
0.0475	-0.0492827		0.0475	-0.0944242		0.0475	0.00801369
0.0491667	-0.0409638		0.0491667	-0.0865579		0.0491667	0.00728768
0.0508333	-0.0415343		0.0508333	-0.0895837		0.0508333	0.00852139
0.0525	-0.044324		0.0525	-0.0974529		0.0525	0.00793225
0.0541667	-0.0430562		0.0541667	-0.0866136		0.0541667	0.00770416
0.0558333	-0.0347907		0.0558333	-0.0911345		0.0558333	0.00786606
0.0575	-0.0431606		0.0575	-0.0891755		0.0575	0.00815597
0.0591667	-0.0455509		0.0591667	-0.0941743		0.0591667	0.00775091
0.0608333	-0.0411551		0.0608333	-0.0916572		0.0608333	0.00862541
0.0625	-0.0430488		0.0625	-0.0910821		0.0625	0.00930578
0.0641667	-0.0426796		0.0641667	-0.0965095		0.0641667	0.0083726
0.0658333	-0.0347458		0.0658333	-0.0901607		0.0658333	0.00909203
0.0675	-0.0400587		0.0675	-0.0898156		0.0675	0.00762091
0.0691667	-0.0355515		0.0691667	-0.0897063		0.0691667	0.00795218
0.0708333	-0.0407724		0.0708333	-0.0933983		0.0708333	0.00818805
0.0725	-0.0320105		0.0725	-0.0854155		0.0725	0.00897505
0.0741667	-0.0435431		0.0741667	-0.0849565		0.0741667	0.00829249
0.0758333	-0.0388751		0.0758333	-0.0890353		0.0758333	0.00825429
0.0775	-0.0429507		0.0775	-0.0846753		0.0775	0.00684376
0.0791667	-0.040916		0.0791667	-0.0928346		0.0791667	0.0089764
0.0808333	-0.0408987		0.0808333	-0.0877975		0.0808333	0.00799632
0.0825	-0.0421754		0.0825	-0.0941722		0.0825	0.00818182
0.0841667	-0.0376132		0.0841667	-0.0900594		0.0841667	0.00838934
0.0858333	-0.0469247		0.0858333	-0.0907871		0.0858333	0.00967515
0.0875	-0.0400449		0.0875	-0.0913046		0.0875	0.00861702
0.0891667	-0.0431917		0.0891667	-0.0886378		0.0891667	0.00787816
0.0908333	-0.0302213		0.0908333	-0.0897925		0.0908333	0.00794902
0.0925	-0.0421521		0.0925	-0.0913621		0.0925	0.00924992
0.0941667	-0.0426475		0.0941667	-0.0924366		0.0941667	0.00864633
0.0958333	-0.0389361		0.0958333	-0.0923706		0.0958333	0.00817233
0.0975	-0.0344106		0.0975	-0.0904073		0.0975	0.00847448
0.0991667	-0.0374311		0.0991667	-0.0866217		0.0991667	0.00971166
0.100833	-0.0362356		0.100833	-0.0905772		0.100833	0.00918274
0.1025	-0.033836		0.1025	-0.0904797		0.1025	0.00920643
0.104167	-0.0379537		0.104167	-0.0853512		0.104167	0.00893254
0.105833	-0.0386837		0.105833	-0.0930949		0.105833	0.00873535
0.1075	-0.0352945		0.1075	-0.0954121		0.1075	0.0100701
0.109167	-0.033599		0.109167	-0.0921052		0.109167	0.00997875
0.110833	-0.036538		0.110833	-0.0897528		0.110833	0.00877072
0.1125	-0.035283		0.1125	-0.0897399		0.1125	0.00902239
0.114167	-0.0345649		0.114167	-0.08986		0.114167	0.00931434
0.115833	-0.0336417		0.115833	-0.0994907		0.115833	0.00796281
0.1175	-0.0340913		0.1175	-0.0985548		0.1175	0.0090421
0.119167	-0.0393148		0.119167	-0.0951666		0.119167	0.00974626
0.120833	-0.0407985		0.120833	-0.0992281		0.120833	0.00948901
0.1225	-0.0339566		0.1225	-0.0849322		0.1225	0.00856928
0.124167	-0.0367851		0.124167	-0.0893626		0.124167	0.00930578
0.125833	-0.0429369		0.125833	-0.0943412		0.125833	0.00931694
0.1275	-0.0383055		0.1275	-0.0925516		0.1275	0.00923088
0.129167	-0.0346004		0.129167	-0.0914443		0.129167	0.00973908
0.130833	-0.0389397		0.130833	-0.0878795		0.130833	0.0101794
0.1325	-0.0401912		0.1325	-0.0955874		0.1325	0.0101736
0.134167	-0.0390358		0.134167	-0.0880639		0.134167	0.00970647
0.135833	-0.0408192		0.135833	-0.0865754		0.135833	0.0105137
0.1375	-0.0335441		0.1375	-0.0877469		0.1375	0.00978067
0.139167	-0.0410226		0.139167	-0.0947018		0.139167	0.00955818
0.140833	-0.0387865		0.140833	-0.101283		0.140833	0.00987562
0.1425	-0.0423467		0.1425	-0.0866715		0.1425	0.00936986
0.144167	-0.0326191		0.144167	-0.0891313		0.144167	0.0101647
0.145833	-0.0350281		0.145833	-0.0884505		0.145833	0.0103456
0.1475	-0.034201		0.1475	-0.0936907		0.1475	0.0107771
0.149167	-0.0374942		0.149167	-0.0928195		0.149167	0.0101673
0.150833	-0.0352241		0.150833	-0.0918114		0.150833	0.0102606
0.1525	-0.035717		0.1525	-0.082867		0.1525	0.01003
0.154167	-0.0323091		0.154167	-0.0893983		0.154167	0.0111594
0.155833	-0.0376898		0.155833	-0.0964213		0.155833	0.00998
0.1575	-0.0343369		0.1575	-0.0956666		0.1575	0.0105955
0.159167	-0.0352852		0.159167	-0.0912807		0.159167	0.0107702
0.160833	-0.0356976		0.160833	-0.0903356		0.160833	0.0104159
0.1625	-0.0362677		0.1625	-0.0964466		0.1625	0.0098238
0.164167	-0.0318321		0.164167	-0.0871259		0.164167	0.0102459
0.165833	-0.0353745		0.165833	-0.0911329		0.165833	0.0113913
0.1675	-0.0459418		0.1675	-0.0947873		0.1675	0.00995349
0.169167	-0.0312061		0.169167	-0.0883719		0.169167	0.0106723
0.170833	-0.0364937		0.170833	-0.0912522		0.170833	0.0101943
0.1725	-0.0318446		0.1725	-0.0888323		0.1725	0.0101932
0.174167	-0.0397713		0.174167	-0.090021		0.174167	0.0106974
0.175833	-0.0414381		0.175833	-0.0791779		0.175833	0.0106819
0.1775	-0.0359898		0.1775	-0.0916194		0.1775	0.00994543
0.179167	-0.0354873		0.179167	-0.0847577		0.179167	0.0103468
0.180833	-0.0344356		0.180833	-0.0871428		0.180833	0.0113377
0.1825	-0.0400678		0.1825	-0.0859292		0.1825	0.010944
0.184167	-0.0368013		0.184167	-0.0955381		0.184167	0.0113376
0.185833	-0.03333		0.185833	-0.0842035		0.185833	0.0106263
0.1875	-0.0343248		0.1875	-0.0889019		0.1875	0.011931
0.189167	-0.038786		0.189167	-0.0899221		0.189167	0.0113206
0.190833	-0.0364217		0.190833	-0.0912051		0.190833	0.0103494
0.1925	-0.0371703		0.1925	-0.0883733		0.1925	0.0106539
0.194167	-0.0367512		0.194167	-0.0880723		0.194167	0.0113442
0.195833	-0.0428956		0.195833	-0.0878782		0.195833	0.0109932
0.1975	-0.0320503		0.1975	-0.0916898		0.1975	0.0116248
0.199167	-0.0381583		0.199167	-0.0848275		0.199167	0.0106012
0.200833	-0.0320778		0.200833	-0.0896494		0.200833	0.0112398
0.2025	-0.0359611		0.2025	-0.0896526		0.2025	0.0107217
0.204167	-0.0301606		0.204167	-0.0902508		0.204167	0.0113821
0.205833	-0.0339495		0.205833	-0.0830743		0.205833	0.0120313
0.2075	-0.0322414		0.2075	-0.0875508		0.2075	0.0122985
0.209167	-0.0301308		0.209167	-0.0951291		0.209167	0.0117318
0.210833	-0.0377758		0.210833	-0.0878341		0.210833	0.0115494
0.2125	-0.0295277		0.2125	-0.0900855		0.2125	0.0109918
0.214167	-0.0315248		0.214167	-0.0886092		0.214167	0.0116167
0.215833	-0.0388171		0.215833	-0.0993619		0.215833	0.0107452
0.2175	-0.0342748		0.2175	-0.0854175		0.2175	0.0114086
0.219167	-0.0359684		0.219167	-0.0933404		0.219167	0.0116794
0.220833	-0.0344869		0.220833	-0.0940119		0.220833	0.0132194
0.2225	-0.0305247		0.2225	-0.0946522		0.2225	0.0119138
0.224167	-0.035234		0.224167	-0.0925359		0.224167	0.0122466
0.225833	-0.0354909		0.225833	-0.0861491		0.225833	0.0115998
0.2275	-0.0339822		0.2275	-0.0894838		0.2275	0.0121492
0.229167	-0.0273156		0.229167	-0.0906125		0.229167	0.0121989
0.230833	-0.0325543		0.230833	-0.0876751		0.230833	0.0123496
0.2325	-0.0343108		0.2325	-0.0857557		0.2325	0.0113004
0.234167	-0.0328151		0.234167	-0.0815429		0.234167	0.0127177
0.235833	-0.0391448		0.235833	-0.0885139		0.235833	0.011411
0.2375	-0.0342328		0.2375	-0.0877351		0.2375	0.0115746
0.239167	-0.0312731		0.239167	-0.0873433		0.239167	0.0118269
0.240833	-0.0356697		0.240833	-0.0916922		0.240833	0.012028
0.2425	-0.031249		0.2425	-0.0871887		0.2425	0.0129967
0.244167	-0.0427458		0.244167	-0.0851046		0.244167	0.0118679
0.245833	-0.036716		0.245833	-0.0820094		0.245833	0.0125443
0.2475	-0.0389697		0.2475	-0.0891386		0.2475	0.0124543
0.249167	-0.0336745		0.249167	-0.0900059		0.249167	0.0111104
0.250833	-0.0290211		0.250833	-0.0847282		0.250833	0.0133027
0.2525	-0.0361938		0.2525	-0.0851037		0.2525	0.0113477
0.254167	-0.0361137		0.254167	-0.0833668		0.254167	0.0117286
0.255833	-0.0375211		0.255833	-0.0845863		0.255833	0.0134033
0.2575	-0.0390595		0.2575	-0.0941486		0.2575	0.0137907
0.259167	-0.0315164		0.259167	-0.0900493		0.259167	0.0125435
0.260833	-0.0344558		0.260833	-0.0901443		0.260833	0.0125169
0.2625	-0.0386305		0.2625	-0.0878027		0.2625	0.0110105
0.264167	-0.0350224		0.264167	-0.0950075		0.264167	0.0112037
0.265833	-0.0414647		0.265833	-0.0894006		0.265833	0.0125798
0.2675	-0.0399204		0.2675	-0.0883231		0.2675	0.0123088
0.269167	-0.0322183		0.269167	-0.084734		0.269167	0.0123089
0.270833	-0.0492226		0.270833	-0.082689		0.270833	0.0937912
0.2725	-0.03315		0.2725	-0.0833933		0.2725	0.454554
0.274167	-0.0361138		0.274167	-0.0959826		0.274167	0.591408
0.275833	-0.0334889		0.275833	-0.0909771		0.275833	0.572805
0.2775	-0.0399465		0.2775	-0.0822675		0.2775	0.664078
0.279167	-0.027495		0.279167	-0.0921773		0.279167	0.89475
0.280833	-0.0360403		0.280833	-0.0888134		0.280833	0.985585
0.2825	-0.0326268		0.2825	-0.0924728		0.2825	1.0321
0.284167	-0.0317445		0.284167	-0.0904961		0.284167	0.606849
0.285833	-0.0393356		0.285833	-0.0872294		0.285833	0.0631326
0.2875	-0.0358366		0.2875	-0.0859962		0.2875	0.0615129
0.289167	-0.0365732		0.289167	-0.0889386		0.289167	0.0625707
0.290833	-0.0322347		0.290833	-0.0861426		0.290833	0.0577192
0.2925	-0.034323		0.2925	-0.0865739		0.2925	0.0542996
0.294167	-0.0338639		0.294167	-0.0872954		0.294167	0.0494332
0.295833	-0.0316188		0.295833	-0.0758799		0.295833	0.0440846
0.2975	-0.0420612		0.2975	-0.0919105		0.2975	0.0386929
0.299167	-0.0318878		0.299167	-0.0841213		0.299167	0.0289909
0.300833	-0.0358147		0.300833	-0.0906081		0.300833	0.0292574
0.3025	-0.0294368		0.3025	-0.0860035		0.3025	0.0263047
0.304167	-0.032443		0.304167	-0.0859742		0.304167	0.024156
0.305833	-0.028367		0.305833	-0.0852625		0.305833	0.0219304
0.3075	-0.0311313		0.3075	-0.0935846		0.3075	0.219638
0.309167	-0.0351648		0.309167	-0.084742		0.309167	0.382425
0.310833	-0.0298817		0.310833	-0.0912893		0.310833	0.298931
0.3125	-0.03675		0.3125	-0.0843342		0.3125	0.0436889
0.314167	-0.0299463		0.314167	-0.0840839		0.314167	0.350518
0.315833	-0.0457689		0.315833	-0.0943215		0.315833	0.226751
0.3175	-0.0330708		0.3175	-0.0910682		0.3175	0.172389
0.319167	-0.032702		0.319167	-0.0839739		0.319167	0.44813
0.320833	-0.0361323		0.320833	-0.0892018		0.320833	0.314161
0.3225	-0.0327371		0.3225	-0.0893594		0.3225	0.307354
0.324167	-0.0389918		0.324167	-0.0851257		0.324167	0.470711
0.325833	-0.0341614		0.325833	-0.0818552		0.325833	0.517061
0.3275	-0.0357368		0.3275	-0.0842997		0.3275	0.503717
0.329167	-0.0273238		0.329167	-0.0852347		0.329167	0.506548
0.330833	-0.0302721		0.330833	-0.0825916		0.330833	0.501464
0.3325	-0.0382828		0.3325	-0.0860514		0.3325	0.445351
0.334167	-0.0304624		0.334167	-0.0863182		0.334167	0.215584
0.335833	-0.029943		0.335833	-0.0927655		0.335833	0.122104
0.3375	-0.0292852		0.3375	-0.0892552		0.3375	0.196077
0.339167	-0.0353238		0.339167	-0.0886628		0.339167	0.092124
0.340833	-0.0295393		0.340833	-0.0888578		0.340833	0.20748
0.3425	-0.0320318		0.3425	-0.0861057		0.3425	0.280779
0.344167	-0.0306331		0.344167	-0.0927702		0.344167	0.239171
0.345833	-0.0364578		0.345833	-0.0844693		0.345833	0.252718
0.3475	-0.034787		0.3475	-0.0850808		0.3475	0.300791
0.349167	-0.034106		0.349167	-0.0901757		0.349167	0.218912
0.350833	-0.0409502		0.350833	-0.0852557		0.350833	0.146886
0.3525	-0.0301726		0.3525	-0.0826991		0.3525	0.182896
0.354167	-0.0345234		0.354167	-0.0851977		0.354167	0.129304
0.355833	-0.0368255		0.355833	-0.0881773		0.355833	0.0568432
0.3575	-0.0283182		0.3575	-0.0854813		0.3575	0.056936
0.359167	-0.0382446		0.359167	-0.0870325		0.359167	0.0575509
0.360833	-0.0311431		0.360833	-0.0833633		0.360833	0.0584185
0.3625	-0.0227925		0.3625	-0.0874184		0.3625	0.0572162
0.364167	-0.0235733		0.364167	-0.0849267		0.364167	0.0567436
0.365833	-0.0340996		0.365833	-0.0928555		0.365833	0.0566377
0.3675	-0.0295724		0.3675	-0.0865176		0.3675	0.058023
0.369167	-0.0306528		0.369167	-0.0876385		0.369167	0.0576174
0.370833	-0.0281078		0.370833	-0.0871628		0.370833	0.0569789
0.3725	-0.0292202		0.3725	-0.0814172		0.3725	0.0572041
0.374167	-0.0419236		0.374167	-0.0897295		0.374167	0.056763
0.375833	-0.0271167		0.375833	-0.0889357		0.375833	0.0568029
0.3775	-0.0293214		0.3775	-0.0898934		0.3775	0.0574224
0.379167	-0.0328003		0.379167	-0.0845343		0.379167	0.0567955
0.380833	-0.0323225		0.380833	-0.0944267		0.380833	0.057076
0.3825	-0.0350901		0.3825	-0.0879207		0.3825	0.0565608
0.384167	-0.033798		0.384167	-0.0853227		0.384167	0.0567914
0.385833	-0.0413839		0.385833	-0.0833034		0.385833	0.0580156
0.3875	-0.037451		0.3875	-0.0864988		0.3875	0.0565699
0.389167	-0.0263858		0.389167	-0.0846441		0.389167	0.058149
0.390833	-0.0274736		0.390833	-0.0852936		0.390833	0.057089
0.3925	-0.0354374		0.3925	-0.0878623		0.3925	0.0561607
0.394167	-0.0255721		0.394167	-0.0872707		0.394167	0.0585497
0.395833	-0.0273204		0.395833	-0.0785393		0.395833	0.057498
0.3975	-0.0356569		0.3975	-0.0820971		0.3975	0.0580828
0.399167	-0.0386715		0.399167	-0.0852209		0.399167	0.057337
0.400833	-0.0293314		0.400833	-0.0876588		0.400833	0.0570118
0.4025	-0.0331314		0.4025	-0.0939875		0.4025	0.0584964
0.404167	-0.024736		0.404167	-0.0893664		0.404167	0.058217
0.405833	-0.0347793		0.405833	-0.0875601		0.405833	0.0590082
0.4075	-0.0299294		0.4075	-0.0884246		0.4075	0.0586974
0.409167	-0.0297284		0.409167	-0.0894557		0.409167	0.0567765
0.410833	-0.0307976		0.410833	-0.087656		0.410833	0.0572897
0.4125	-0.0300407		0.4125	-0.0776011		0.4125	0.0575135
0.414167	-0.0328511		0.414167	-0.0833754		0.414167	0.0582727
0.415833	-0.0346566		0.415833	-0.0866497		0.415833	0.0576112
0.4175	-0.0284701		0.4175	-0.085388		0.4175	0.0577893
0.419167	-0.0329599		0.419167	-0.081007		0.419167	0.0591036
0.420833	-0.0280503		0.420833	-0.0799536		0.420833	0.058082
0.4225	-0.0318054		0.4225	-0.0868136		0.4225	0.0574443
0.424167	-0.029285		0.424167	-0.0882994		0.424167	0.0585735
0.425833	-0.0184644		0.425833	-0.0842645		0.425833	0.0581973
0.4275	0.0233023		0.4275	-0.0922474		0.4275	0.0582876
0.429167	0.242143		0.429167	-0.0857416		0.429167	0.0584974
0.430833	0.202776		0.430833	-0.0839292		0.430833	0.0576429
0.4325	0.0575242		0.4325	-0.0820376		0.4325	0.0582006
0.434167	0.163722		0.434167	-0.0906683		0.434167	0.0574454
0.435833	0.0498269		0.435833	-0.0830481		0.435833	0.0581063
0.4375	0.151725		0.4375	-0.0869323		0.4375	0.0587789
0.439167	0.13238		0.439167	-0.080016		0.439167	0.0578875
0.440833	0.164299		0.440833	-0.0881257		0.440833	0.0585623
0.4425	0.169998		0.4425	-0.0820707		0.4425	0.0572517
0.444167	0.171458		0.444167	-0.0891053		0.444167	0.0586552
0.445833	0.166652		0.445833	-0.0802289		0.445833	0.0586876
0.4475	0.144418		0.4475	-0.084793		0.4475	0.0606413
0.449167	0.142127		0.449167	-0.0817196		0.449167	0.0592597
0.450833	0.126581		0.450833	-0.0844677		0.450833	0.058845
0.4525	0.133444		0.4525	-0.0896105		0.4525	0.0583327
0.454167	0.256859		0.454167	-0.0890985		0.454167	0.0575164
0.455833	0.190652		0.455833	-0.0829898		0.455833	0.0584796
0.4575	0.0576854		0.4575	-0.0838986		0.4575	0.0585057
0.459167	0.272315		0.459167	-0.093726		0.459167	0.0605885
0.460833	0.476602		0.460833	-0.0816902		0.460833	0.0582219
0.4625	0.595133		0.4625	-0.0792877		0.4625	0.0580538
0.464167	0.385448		0.464167	-0.0850736		0.464167	0.0590881
0.465833	0.507969		0.465833	-0.0861481		0.465833	0.060304
0.4675	0.590996		0.4675	-0.0894031		0.4675	0.0585511
0.469167	0.645202		0.469167	-0.0858953		0.469167	0.058374
0.470833	0.454269		0.470833	-0.0836709		0.470833	0.0589468
0.4725	0.821648		0.4725	-0.0862042		0.4725	0.0589419
0.474167	0.575892		0.474167	-0.079829		0.474167	0.0591218
0.475833	0.64307		0.475833	-0.0829811		0.475833	0.0584804
0.4775	0.538479		0.4775	-0.081812		0.4775	0.0600219
0.479167	0.484114		0.479167	-0.0800267		0.479167	0.0588677
0.480833	0.621439		0.480833	-0.0809716		0.480833	0.05816
0.4825	0.60351		0.4825	-0.0854029		0.4825	0.058411
0.484167	0.719395		0.484167	-0.0918434		0.484167	0.059377
0.485833	0.594375		0.485833	-0.0773525		0.485833	0.059829
0.4875	0.58456		0.4875	-0.082031		0.4875	0.0602035
0.489167	0.971621		0.489167	-0.0858607		0.489167	0.0594705
0.490833	0.674647		0.490833	-0.0795285		0.490833	0.0587032
0.4925	0.929669		0.4925	-0.0838798		0.4925	0.0600529
0.494167	0.722591		0.494167	-0.0779904		0.494167	0.0600965
0.495833	0.86879		0.495833	-0.0916384		0.495833	0.0609842
0.4975	0.743114		0.4975	-0.0949961		0.4975	0.0598298
0.499167	0.954262		0.499167	-0.0860061		0.499167	0.0583792
0.500833	0.742365		0.500833	-0.0843116		0.500833	0.0589337
0.5025	0.501238		0.5025	-0.0839775		0.5025	0.0604065
0.504167	0.383121		0.504167	-0.0840894		0.504167	0.0596599
0.505833	0.372469		0.505833	-0.0840894		0.505833	0.0594659
0.5075	0.367224		0.5075	-0.0875223		0.5075	0.0589111
0.509167	0.38327		0.509167	-0.0824586		0.509167	0.0592268
0.510833	0.386175		0.510833	-0.0854946		0.510833	0.0602762
0.5125	0.382661		0.5125	-0.0882629		0.5125	0.0608225
0.514167	0.378089		0.514167	-0.0825594		0.514167	0.0615649
0.515833	0.391872		0.515833	-0.0791588		0.515833	0.0623678
0.5175	0.392134		0.5175	-0.0869502		0.5175	0.0605582
0.519167	0.383855		0.519167	-0.0879002		0.519167	0.0592742
0.520833	0.394899		0.520833	-0.0858013		0.520833	0.0596695
0.5225	0.389628		0.5225	-0.0819004		0.5225	0.0620674
0.524167	0.396319		0.524167	-0.0836216		0.524167	0.0597361
0.525833	0.397817		0.525833	-0.0805355		0.525833	0.0604555
0.5275	0.395356		0.5275	-0.097814		0.5275	0.0605062
0.529167	0.391631		0.529167	-0.0904185		0.529167	0.059869
0.530833	0.406278		0.530833	-0.0862914		0.530833	0.0604497
0.5325	0.411465		0.5325	-0.0809646		0.5325	0.0611891
0.534167	0.410904		0.534167	-0.0837216		0.534167	0.0599694
0.535833	0.414981		0.535833	-0.0892657		0.535833	0.0614676
0.5375	0.412638		0.5375	-0.0803384		0.5375	0.0614088
0.539167	0.408467		0.539167	-0.0888729		0.539167	0.0604825
0.540833	0.395543		0.540833	-0.0790472		0.540833	0.0600789
0.5425	0.415015		0.5425	-0.087686		0.5425	0.0611239
0.544167	0.421119		0.544167	-0.0834335		0.544167	0.0594467
0.545833	0.407565		0.545833	-0.0895121		0.545833	0.0599645
0.5475	0.415522		0.5475	-0.0938501		0.5475	0.0598209
0.549167	0.416215		0.549167	-0.0881193		0.549167	0.0607935
0.550833	0.414848		0.550833	-0.0874714		0.550833	0.0607376
0.5525	0.422735		0.5525	-0.0799019		0.5525	0.0605228
0.554167	0.429442		0.554167	-0.0829161		0.554167	0.0602597
0.555833	0.43642		0.555833	-0.0882046		0.555833	0.0620916
0.5575	0.425532		0.5575	-0.0864705		0.5575	0.0604476
0.559167	0.419185		0.559167	-0.0855699		0.559167	0.060931
0.560833	0.43253		0.560833	-0.0838722		0.560833	0.0614088
0.5625	0.43383		0.5625	-0.0852414		0.5625	0.0592593
0.564167	0.440419		0.564167	-0.0820002		0.564167	0.0597173
0.565833	0.434344		0.565833	-0.0852948		0.565833	0.0605143
0.5675	0.438639		0.5675	-0.0886596		0.5675	0.0611541
0.569167	0.439857		0.569167	-0.0915058		0.569167	0.0600958
0.570833	0.442046		0.570833	-0.0811556		0.570833	0.0601505
0.5725	0.444136		0.5725	-0.0809411		0.5725	0.0607583
0.574167	0.445372		0.574167	-0.0806018		0.574167	0.0606758
0.575833	0.459948		0.575833	-0.0702071		0.575833	0.0614856
0.5775	0.445273		0.5775	-0.0611132		0.5775	0.0607198
0.579167	0.442697		0.579167	-0.0397569		0.579167	0.0613046
0.580833	0.446954		0.580833	-0.0210719		0.580833	0.0605015
0.5825	0.451315		0.5825	-0.0199276		0.5825	0.0610193
0.584167	0.447047		0.584167	0.0126198		0.584167	0.0621386
0.585833	0.450697		0.585833	0.116898		0.585833	0.0616153
0.5875	0.456122		0.5875	0.205463		0.5875	0.0600072
0.589167	0.463986		0.589167	0.0317028		0.589167	0.0618083
0.590833	0.464476		0.590833	0.0714754		0.590833	0.0618779
0.5925	0.456615		0.5925	0.210863		0.5925	0.0621142
0.594167	0.458344		0.594167	0.233569		0.594167	0.0606926
0.595833	0.45951		0.595833	0.216263		0.595833	0.06081
0.5975	0.466445		0.5975	0.175658		0.5975	0.0603789
0.599167	0.465126		0.599167	0.125292		0.599167	0.0626419
0.600833	0.470575		0.600833	0.0975108		0.600833	0.0609208
0.6025	0.462303		0.6025	0.0621604		0.6025	0.0625124
0.604167	0.464095		0.604167	0.367588		0.604167	0.0610116
0.605833	0.48198		0.605833	0.752839		0.605833	0.0610002
0.6075	0.480214		0.6075	0.646614		0.6075	0.0620042
0.609167	0.476616		0.609167	0.331891		0.609167	0.0609445
0.610833	0.475451		0.610833	0.0967615		0.610833	0.0617937
0.6125	0.474405		0.6125	0.211381		0.6125	0.0627759
0.614167	0.486159		0.614167	0.74591		0.614167	0.0615367
0.615833	0.469429		0.615833	0.771216		0.615833	0.0623094
0.6175	0.479976		0.6175	0.543158		0.6175	0.0644625
0.619167	0.478897		0.619167	0.582065		0.619167	0.0636071
0.620833	0.484085		0.620833	0.752342		0.620833	0.0619423
0.6225	0.488351		0.6225	0.725974		0.6225	0.0620527
0.624167	0.486298		0.624167	0.968947		0.624167	0.0624538
0.625833	0.494097		0.625833	1.07185		0.625833	0.0627911
0.6275	0.504023		0.6275	0.946635		0.6275	0.0619141
0.629167	0.495107		0.629167	0.714139		0.629167	0.0623439
0.630833	0.497358		0.630833	0.619041		0.630833	0.063791
0.6325	0.493807		0.6325	0.858304		0.6325	0.063542
0.634167	0.492367		0.634167	0.805173		0.634167	0.0618779
0.635833	0.499779		0.635833	0.834772		0.635833	0.0622035
0.6375	0.491924		0.6375	0.661775		0.6375	0.064048
0.639167	0.496676		0.639167	0.659363		0.639167	0.0631736
0.640833	0.503957		0.640833	0.77913		0.640833	0.0625173
0.6425	0.5116		0.6425	0.789774		0.6425	0.0639467
0.644167	0.492792		0.644167	0.675653		0.644167	0.0636247
0.645833	0.503848		0.645833	0.864687		0.645833	0.0635798
0.6475	0.507517		0.6475	1.16346		0.6475	0.063744
0.649167	0.522235		0.649167	1.19182		0.649167	0.0624466
0.650833	0.495576		0.650833	0.89572		0.650833	0.0623294
0.6525	0.522092		0.6525	0.70075		0.6525	0.0631984
0.654167	0.511439		0.654167	0.343866		0.654167	0.0628774
0.655833	0.509755		0.655833	0.230024		0.655833	0.0627997
0.6575	0.506853		0.6575	0.252942		0.6575	0.063912
0.659167	0.524088		0.659167	0.253792		0.659167	0.0623478
0.660833	0.521994		0.660833	0.254747		0.660833	0.0625416
0.6625	0.522256		0.6625	0.253562		0.6625	0.062256
0.664167	0.519634		0.664167	0.258591		0.664167	0.062143
0.665833	0.52168		0.665833	0.25401		0.665833	0.0640154
0.6675	0.530189		0.6675	0.265133		0.6675	0.0624647
0.669167	0.519212		0.669167	0.264994		0.669167	0.0620998
0.670833	0.528046		0.670833	0.260004		0.670833	0.0638791
0.6725	0.521068		0.6725	0.258053		0.6725	0.0635208
0.674167	0.525118		0.674167	0.250919		0.674167	0.0621961
0.675833	0.522694		0.675833	0.254814		0.675833	0.0631844
0.6775	0.532465		0.6775	0.256618		0.6775	0.0628128
0.679167	0.524262		0.679167	0.25991		0.679167	0.0645199
0.680833	0.522584		0.680833	0.259552		0.680833	0.0618282
0.6825	0.537966		0.6825	0.256851		0.6825	0.0636111
0.684167	0.545458		0.684167	0.262915		0.684167	0.0629344
0.685833	0.548692		0.685833	0.253562		0.685833	0.0615248
0.6875	0.53304		0.6875	0.256112		0.6875	0.0635788
0.689167	0.546765		0.689167	0.253542		0.689167	0.0621644
0.690833	0.529588		0.690833	0.258495		0.690833	0.0633214
0.6925	0.552541		0.6925	0.257387		0.6925	0.064269
0.694167	0.53423		0.694167	0.260053		0.694167	0.0633096
0.695833	0.54948		0.695833	0.264298		0.695833	0.0635693
0.6975	0.544699		0.6975	0.259352		0.6975	0.0636019
0.699167	0.547785		0.699167	0.257295		0.699167	0.0632588
0.700833	0.545416		0.700833	0.261805		0.700833	0.0620222
0.7025	0.550082		0.7025	0.256364		0.7025	0.063843
0.704167	0.537317		0.704167	0.259831		0.704167	0.0643827
0.705833	0.54834		0.705833	0.267381		0.705833	0.0635908
0.7075	0.560179		0.7075	0.259307		0.7075	0.0641428
0.709167	0.530622		0.709167	0.262495		0.709167	0.0631058
0.710833	0.568393		0.710833	0.262416		0.710833	0.0637813
0.7125	0.559767		0.7125	0.255074		0.7125	0.0633957
0.714167	0.556847		0.714167	0.264291		0.714167	0.0642579
0.715833	0.562985		0.715833	0.254072		0.715833	0.0627362
0.7175	0.572121		0.7175	0.26343		0.7175	0.0647942
0.719167	0.566258		0.719167	0.256854		0.719167	0.06393
0.720833	0.575045		0.720833	0.259917		0.720833	0.0638158
0.7225	0.575379		0.7225	0.267525		0.7225	0.0645827
0.724167	0.562501		0.724167	0.266298		0.724167	0.0647606
0.725833	0.5566		0.725833	0.262592		0.725833	0.0640794
0.7275	0.565271		0.7275	0.258244		0.7275	0.0628961
0.729167	0.554191		0.729167	0.262088		0.729167	0.0640946
0.730833	0.575471		0.730833	0.26003		0.730833	0.0638668
0.7325	0.569757		0.7325	0.262642		0.7325	0.0644171
0.734167	0.568155		0.734167	0.267595		0.734167	0.0638993
0.735833	0.571423		0.735833	0.253685		0.735833	0.064807
0.7375	0.586885		0.7375	0.25666		0.7375	0.0640089
0.739167	0.584422		0.739167	0.260662		0.739167	0.0631855
0.740833	0.576158		0.740833	0.258902		0.740833	0.0637123
0.7425	0.586852		0.7425	0.250777		0.7425	0.0645411
0.744167	0.579027		0.744167	0.262019		0.744167	0.0663709
0.745833	0.577039		0.745833	0.246212		0.745833	0.0645644
0.7475	0.578747		0.7475	0.264932		0.7475	0.0635372
0.749167	0.591134		0.749167	0.268467		0.749167	0.0649497
0.750833	0.583578		0.750833	0.265977		0.750833	0.0638796
0.7525	0.577798		0.7525	0.262044		0.7525	0.0653415
0.754167	0.571959		0.754167	0.263511		0.754167	0.0642284
0.755833	0.586782		0.755833	0.273279		0.755833	0.0638481
0.7575	0.582028		0.7575	0.274471		0.7575	0.0646643
0.759167	0.57775		0.759167	0.273417		0.759167	0.0640976
0.760833	0.601049		0.760833	0.264989		0.760833	0.0649839
0.7625	0.577317		0.7625	0.26435		0.7625	0.0633928
0.764167	0.584416		0.764167	0.2609		0.764167	0.0650484
0.765833	0.587294		0.765833	0.271139		0.765833	0.0656333
0.7675	0.60067		0.7675	0.266004		0.7675	0.0646164
0.769167	0.591619		0.769167	0.269417		0.769167	0.0656875
0.770833	0.59547		0.770833	0.265109		0.770833	0.0641774
0.7725	0.584982		0.7725	0.25871		0.7725	0.0659686
0.774167	0.591454		0.774167	0.268792		0.774167	0.065651
0.775833	0.588594		0.775833	0.258135		0.775833	0.0641024
0.7775	0.593272		0.7775	0.260179		0.7775	0.0642422
0.779167	0.591324		0.779167	0.269469		0.779167	0.0644483
0.780833	0.60713		0.780833	0.257694		0.780833	0.0653428
0.7825	0.607607		0.7825	0.26194		0.7825	0.063972
0.784167	0.60449		0.784167	0.269709		0.784167	0.0655874
0.785833	0.597827		0.785833	0.279248		0.785833	0.0648436
0.7875	0.606476		0.7875	0.271244		0.7875	0.0640707
0.789167	0.598709		0.789167	0.262087		0.789167	0.0668515
0.790833	0.605531		0.790833	0.257316		0.790833	0.0636481
0.7925	0.609748		0.7925	0.256697		0.7925	0.0649413
0.794167	0.611404		0.794167	0.264934		0.794167	0.063849
0.795833	0.610307		0.795833	0.265028		0.795833	0.0655494
0.7975	0.614499		0.7975	0.261842		0.7975	0.0644189
0.799167	0.596949		0.799167	0.255579		0.799167	0.0639958
0.800833	0.611073		0.800833	0.267286		0.800833	0.0641145
0.8025	0.611208		0.8025	0.265357		0.8025	0.0652385
0.804167	0.605497		0.804167	0.263602		0.804167	0.0670271
0.805833	0.615692		0.805833	0.269076		0.805833	0.0653284
0.8075	0.620745		0.8075	0.267466		0.8075	0.0646291
0.809167	0.614954		0.809167	0.264375		0.809167	0.0632113
0.810833	0.6122		0.810833	0.25718		0.810833	0.0644028
0.8125	0.62179		0.8125	0.272449		0.8125	0.0637212
0.814167	0.627215		0.814167	0.276701		0.814167	0.0655965
0.815833	0.629791		0.815833	0.268795		0.815833	0.0642059
0.8175	0.635073		0.8175	0.271835		0.8175	0.0634585
0.819167	0.612722		0.819167	0.265417		0.819167	0.0639495
0.820833	0.624529		0.820833	0.266889		0.820833	0.0641652
0.8225	0.629248		0.8225	0.259017		0.8225	0.0630819
0.824167	0.6352		0.824167	0.267043		0.824167	0.0651109
0.825833	0.62342		0.825833	0.261071		0.825833	0.0639608
0.8275	0.6269		0.8275	0.268437		0.8275	0.0637285
0.829167	0.615376		0.829167	0.266344		0.829167	0.0639171
0.830833	0.635611		0.830833	0.269506		0.830833	0.0647607
0.8325	0.637404		0.8325	0.268655		0.8325	0.0651823
0.834167	0.610015		0.834167	0.265352		0.834167	0.0647941
0.835833	0.634899		0.835833	0.266455		0.835833	0.0645621
0.8375	0.625108		0.8375	0.270848		0.8375	0.0651857
0.839167	0.62253		0.839167	0.268685		0.839167	0.0634246
0.840833	0.641334		0.840833	0.270109		0.840833	0.0641179
0.8425	0.640809		0.8425	0.274701		0.8425	0.0656663
0.844167	0.62767		0.844167	0.272924		0.844167	0.0633171
0.845833	0.634016		0.845833	0.265203		0.845833	0.0648665
0.8475	0.635945		0.8475	0.272838		0.8475	0.0660399
0.849167	0.630468		0.849167	0.262917		0.849167	0.0641804
0.850833	0.651704		0.850833	0.271915		0.850833	0.0644989
0.8525	0.634565		0.8525	0.271702		0.8525	0.0644572
0.854167	0.653044		0.854167	0.268419		0.854167	0.0648504
0.855833	0.64655		0.855833	0.261574		0.855833	0.0643937
0.8575	0.661297		0.8575	0.273505		0.8575	0.0645257
0.859167	0.648433		0.859167	0.280427		0.859167	0.0643737
0.860833	0.641304		0.860833	0.270086		0.860833	0.0647418
0.8625	0.658497		0.8625	0.26022		0.8625	0.0641986
0.864167	0.64669		0.864167	0.271385		0.864167	0.0634519
0.865833	0.638013		0.865833	0.26811		0.865833	0.0640313
0.8675	0.650075		0.8675	0.276659		0.8675	0.0638305
0.869167	0.650333		0.869167	0.263258		0.869167	0.0649668
0.870833	0.646017		0.870833	0.270612		0.870833	0.0659974
0.8725	0.664492		0.8725	0.272683		0.8725	0.0656644
0.874167	0.643594		0.874167	0.273911		0.874167	0.0648227
0.875833	0.652602		0.875833	0.273367		0.875833	0.0645706
0.8775	0.64747		0.8775	0.273403		0.8775	0.0644094
0.879167	0.649919		0.879167	0.282016		0.879167	0.0642604
0.880833	0.644655		0.880833	0.265895		0.880833	0.0638122
0.8825	0.655864		0.8825	0.26444		0.8825	0.064897
0.884167	0.640608		0.884167	0.270795		0.884167	0.0648022
0.885833	0.645653		0.885833	0.268038		0.885833	0.0647096
0.8875	0.664392		0.8875	0.271016		0.8875	0.0650009
0.889167	0.660333		0.889167	0.264359		0.889167	0.064788
0.890833	0.662571		0.890833	0.264823		0.890833	0.0661342
0.8925	0.670676		0.8925	0.271087		0.8925	0.0649413
0.894167	0.666008		0.894167	0.267873		0.894167	0.0643753
0.895833	0.690674		0.895833	0.273895		0.895833	0.0651993
0.8975	0.660888		0.8975	0.269989		0.8975	0.0651234
0.899167	0.661487		0.899167	0.261917		0.899167	0.0653855
0.900833	0.648359		0.900833	0.281647		0.900833	0.0648991
0.9025	0.684574		0.9025	0.281235		0.9025	0.0649496
0.904167	0.668556		0.904167	0.261913		0.904167	0.0673043
0.905833	0.660638		0.905833	0.265333		0.905833	0.0654974
0.9075	0.667968		0.9075	0.269946		0.9075	0.0648385
0.909167	0.674873		0.909167	0.273735		0.909167	0.0658496
0.910833	0.669891		0.910833	0.262592		0.910833	0.0650933
0.9125	0.674752		0.9125	0.278357		0.9125	0.0650078
0.914167	0.656214		0.914167	0.264104		0.914167	0.0659556
0.915833	0.696515		0.915833	0.273934		0.915833	0.0647163
0.9175	0.687499		0.9175	0.272242		0.9175	0.0644992
0.919167	0.660315		0.919167	0.277443		0.919167	0.0660971
0.920833	0.668639		0.920833	0.278685		0.920833	0.0648448
0.9225	0.679377		0.9225	0.278936		0.9225	0.0658827
0.924167	0.656602		0.924167	0.271695		0.924167	0.0648642
0.925833	0.679738		0.925833	0.278904		0.925833	0.0665999
0.9275	0.67343		0.9275	0.27396		0.9275	0.0665516
0.929167	0.669584		0.929167	0.279362		0.929167	0.0651276
0.930833	0.683075		0.930833	0.272012		0.930833	0.0658844
0.9325	0.675659		0.9325	0.26745		0.9325	0.0661534
0.934167	0.662489		0.934167	0.279363		0.934167	0.06594
0.935833	0.67671		0.935833	0.273014		0.935833	0.0658045
0.9375	0.684111		0.9375	0.281262		0.9375	0.0657104
0.939167	0.65464		0.939167	0.271919		0.939167	0.0649893
0.940833	0.675274		0.940833	0.278546		0.940833	0.0667231
0.9425	0.676327		0.9425	0.27604		0.9425	0.0648005
0.944167	0.690459		0.944167	0.277487		0.944167	0.0655266
0.945833	0.667989		0.945833	0.271015		0.945833	0.0655048
0.9475	0.693596		0.9475	0.278211		0.9475	0.0653211
0.949167	0.679807		0.949167	0.275079		0.949167	0.066378
0.950833	0.686782		0.950833	0.275112		0.950833	0.0674049
0.9525	0.670989		0.9525	0.255683		0.9525	0.0668794
0.954167	0.67971		0.954167	0.282327		0.954167	0.067667
0.955833	0.680337		0.955833	0.280291		0.955833	0.0662345
0.9575	0.698952		0.9575	0.277976		0.9575	0.0654259
0.959167	0.681335		0.959167	0.286258		0.959167	0.0667008
0.960833	0.691721		0.960833	0.279932		0.960833	0.0669111
0.9625	0.709039		0.9625	0.278596		0.9625	0.0675686
0.964167	0.693422		0.964167	0.28343		0.964167	0.0668972
0.965833	0.703302		0.965833	0.275246		0.965833	0.0655137
0.9675	0.67962		0.9675	0.277435		0.9675	0.0659816
0.969167	0.694633		0.969167	0.273205		0.969167	0.0688789
0.970833	0.703883		0.970833	0.276926		0.970833	0.067827
0.9725	0.686107		0.9725	0.28137		0.9725	0.0679177
0.974167	0.689429		0.974167	0.282519		0.974167	0.0660041
0.975833	0.701165		0.975833	0.293786		0.975833	0.0658761
0.9775	0.701594		0.9775	0.280692		0.9775	0.0655425
0.979167	0.697054		0.979167	0.272836		0.979167	0.0672807
0.980833	0.688444		0.980833	0.28602		0.980833	0.0668795
0.9825	0.699072		0.9825	0.269396		0.9825	0.0662474
0.984167	0.680419		0.984167	0.267049		0.984167	0.0653574
0.985833	0.696256		0.985833	0.275595		0.985833	0.0674002
0.9875	0.694791		0.9875	0.280759		0.9875	0.067356
0.989167	0.701429		0.989167	0.26967		0.989167	0.0676475
0.990833	0.697737		0.990833	0.276277		0.990833	0.0675982
0.9925	0.70589		0.9925	0.27723		0.9925	0.0677278
0.994167	0.699421		0.994167	0.270167		0.994167	0.0686134
0.995833	0.693225		0.995833	0.260109		0.995833	0.06873
0.9975	0.724517		0.9975	0.277543		0.9975	0.0665302
0.999167	0.701041		0.999167	0.282366		0.999167	0.0673563
1.00083	0.713721		1.00083	0.280203		1.00083	0.0673539
1.0025	0.714784		1.0025	0.280235		1.0025	0.0663941
1.00417	0.703308		1.00417	0.277789		1.00417	0.0662918
1.00583	0.698694		1.00583	0.280208		1.00583	0.0683761
1.0075	0.714029		1.0075	0.276523		1.0075	0.066885
1.00917	0.70246		1.00917	0.270059		1.00917	0.067453
1.01083	0.699452		1.01083	0.271279		1.01083	0.0677387
1.0125	0.717778		1.0125	0.283635		1.0125	0.0686326
1.01417	0.702609		1.01417	0.280185		1.01417	0.066296
1.01583	0.709541		1.01583	0.282774		1.01583	0.0671446
1.0175	0.715877		1.0175	0.276031		1.0175	0.0668903
1.01917	0.709338		1.01917	0.275092		1.01917	0.0669354
1.02083	0.714156		1.02083	0.284988		1.02083	0.0672268
1.0225	0.698936		1.0225	0.281849		1.0225	0.0673656
1.02417	0.723997		1.02417	0.277456		1.02417	0.0678109
1.02583	0.723726		1.02583	0.287351		1.02583	0.0671575
1.0275	0.703063		1.0275	0.285662		1.0275	0.0680434
1.02917	0.715404		1.02917	0.27083		1.02917	0.067566
1.03083	0.697149		1.03083	0.273336		1.03083	0.0672512
1.0325	0.713584		1.0325	0.284916		1.0325	0.0674445
1.03417	0.717482		1.03417	0.282719		1.03417	0.0665451
1.03583	0.719689		1.03583	0.274288		1.03583	0.0661761
1.0375	0.71708		1.0375	0.281629		1.0375	0.0674491
1.03917	0.710503		1.03917	0.286406		1.03917	0.0664279
1.04083	0.715573		1.04083	0.275152		1.04083	0.0672212
1.0425	0.729231		1.0425	0.279243		1.0425	0.066287
1.04417	0.717039		1.04417	0.27703		1.04417	0.0678221
1.04583	0.711255		1.04583	0.275698		1.04583	0.0661624
1.0475	0.722455		1.0475	0.290228		1.0475	0.0665835
1.04917	0.735079		1.04917	0.281556		1.04917	0.0652593
1.05083	0.734008		1.05083	0.279368		1.05083	0.066343
1.0525	0.746437		1.0525	0.273461		1.0525	0.0662832
1.05417	0.717463		1.05417	0.283078		1.05417	0.0669805
1.05583	0.74618		1.05583	0.272426		1.05583	0.0665056
1.0575	0.71562		1.0575	0.281274		1.0575	0.0652803
1.05917	0.719266		1.05917	0.288616		1.05917	0.0663428
1.06083	0.723961		1.06083	0.270673		1.06083	0.0653774
1.0625	0.740442		1.0625	0.286497		1.0625	0.0664582
1.06417	0.729319		1.06417	0.290738		1.06417	0.0662912
1.06583	0.710806		1.06583	0.273499		1.06583	0.0659089
1.0675	0.732705		1.0675	0.288599		1.0675	0.0659523
1.06917	0.726271		1.06917	0.276623		1.06917	0.0663399
1.07083	0.740323		1.07083	0.281439		1.07083	0.0663039
1.0725	0.721435		1.0725	0.277394		1.0725	0.0653733
1.07417	0.736655		1.07417	0.280335		1.07417	0.0652642
1.07583	0.740615		1.07583	0.278235		1.07583	0.0673801
1.0775	0.737263		1.0775	0.270646		1.0775	0.0653416
1.07917	0.717461		1.07917	0.283024		1.07917	0.0656465
1.08083	0.737982		1.08083	0.275792		1.08083	0.0647507
1.0825	0.754525		1.0825	0.278559		1.0825	0.0661633
1.08417	0.734482		1.08417	0.287017		1.08417	0.0667228
1.08583	0.738628		1.08583	0.278197		1.08583	0.0660226
1.0875	0.737214		1.0875	0.281879		1.0875	0.0664752
1.08917	0.747135		1.08917	0.272447		1.08917	0.0681186
1.09083	0.721428		1.09083	0.279133		1.09083	0.0658106
1.0925	0.742964		1.0925	0.281367		1.0925	0.066864
1.09417	0.7443		1.09417	0.278931		1.09417	0.0662448
1.09583	0.754214		1.09583	0.279826		1.09583	0.0651898
1.0975	0.745799		1.0975	0.282725		1.0975	0.0665519
1.09917	0.737294		1.09917	0.286323		1.09917	0.0661974
1.10083	0.756145		1.10083	0.287463		1.10083	0.0656895
1.1025	0.7448		1.1025	0.277808		1.1025	0.0655017
1.10417	0.747343		1.10417	0.281934		1.10417	0.0668971
1.10583	0.748846		1.10583	0.288137		1.10583	0.0657463
1.1075	0.751927		1.1075	0.279756		1.1075	0.0658899
1.10917	0.761084		1.10917	0.281779		1.10917	0.0679448
1.11083	0.761916		1.11083	0.286579		1.11083	0.0673075
1.1125	0.728862		1.1125	0.281051		1.1125	0.066727
1.11417	0.743671		1.11417	0.281345		1.11417	0.0669661
1.11583	0.756322		1.11583	0.277768		1.11583	0.067204
1.1175	0.746545		1.1175	0.275391		1.1175	0.0664823
1.11917	0.752263		1.11917	0.284897		1.11917	0.0647499
1.12083	0.761167		1.12083	0.277889		1.12083	0.0661119
1.1225	0.756359		1.1225	0.273218		1.1225	0.0671025
1.12417	0.735759		1.12417	0.271471		1.12417	0.0670089
1.12583	0.754589		1.12583	0.280342		1.12583	0.0673022
1.1275	0.732658		1.1275	0.278801		1.1275	0.067425
1.12917	0.749175		1.12917	0.270344		1.12917	0.065072
1.13083	0.756608		1.13083	0.282446		1.13083	0.066229
1.1325	0.761669		1.1325	0.283937		1.1325	0.066538
1.13417	0.752466		1.13417	0.275997		1.13417	0.0657685
1.13583	0.753614		1.13583	0.284682		1.13583	0.0666697
1.1375	0.74589		1.1375	0.276119		1.1375	0.0671081
1.13917	0.743345		1.13917	0.274915		1.13917	0.0663908
1.14083	0.76079		1.14083	0.290048		1.14083	0.0667678
1.1425	0.750989		1.1425	0.285302		1.1425	0.0673436
1.14417	0.744046		1.14417	0.284892		1.14417	0.0655194
1.14583	0.749104		1.14583	0.285388		1.14583	0.0667482
1.1475	0.767382		1.1475	0.286536		1.1475	0.0652068
1.14917	0.754065		1.14917	0.292354		1.14917	0.0657439
1.15083	0.757968		1.15083	0.286885		1.15083	0.0656409
1.1525	0.767946		1.1525	0.272752		1.1525	0.0666587
1.15417	0.771786		1.15417	0.272555		1.15417	0.065645
1.15583	0.759819		1.15583	0.281263		1.15583	0.067971
1.1575	0.744494		1.1575	0.284732		1.1575	0.0681785
1.15917	0.750888		1.15917	0.280829		1.15917	0.0673136
1.16083	0.757904		1.16083	0.292437		1.16083	0.06592
1.1625	0.773027		1.1625	0.280061		1.1625	0.0660852
1.16417	0.764829		1.16417	0.282006		1.16417	0.0668191
1.16583	0.755612		1.16583	0.281357		1.16583	0.0660217
1.1675	0.763365		1.1675	0.286021		1.1675	0.0673877
1.16917	0.734048		1.16917	0.279782		1.16917	0.0659034
1.17083	0.751017		1.17083	0.281663		1.17083	0.0655204
1.1725	0.756936		1.1725	0.284305		1.1725	0.0660783
1.17417	0.773473		1.17417	0.292977		1.17417	0.067836
1.17583	0.764458		1.17583	0.29476		1.17583	0.0669776
1.1775	0.775381		1.1775	0.270079		1.1775	0.0654392
1.17917	0.748738		1.17917	0.286568		1.17917	0.0672033
1.18083	0.773956		1.18083	0.28245		1.18083	0.0658527
1.1825	0.769143		1.1825	0.286123		1.1825	0.0672295
1.18417	0.774408		1.18417	0.285916		1.18417	0.0666438
1.18583	0.781913		1.18583	0.279682		1.18583	0.0648478
1.1875	0.761394		1.1875	0.29008		1.1875	0.066474
1.18917	0.767798		1.18917	0.282688		1.18917	0.0671343
1.19083	0.769152		1.19083	0.293866		1.19083	0.0649781
1.1925	0.765797		1.1925	0.282573		1.1925	0.0660764
1.19417	0.770428		1.19417	0.291966		1.19417	0.0668706
1.19583	0.75713		1.19583	0.279665		1.19583	0.065914
1.1975	0.786748		1.1975	0.287018		1.1975	0.0670071
1.19917	0.770339		1.19917	0.295215		1.19917	0.0662229
1.20083	0.799929		1.20083	0.282592		1.20083	0.0660368
1.2025	0.781845		1.2025	0.280915		1.2025	0.0662485
1.20417	0.760578		1.20417	0.291783		1.20417	0.0688545
1.20583	0.77627		1.20583	0.293587		1.20583	0.0666506
1.2075	0.758178		1.2075	0.290869		1.2075	0.0657148
1.20917	0.775688		1.20917	0.281401		1.20917	0.0668732
1.21083	0.784093		1.21083	0.290796		1.21083	0.0668134
1.2125	0.772385		1.2125	0.282513		1.2125	0.0674362
1.21417	0.774526		1.21417	0.293632		1.21417	0.0659921
1.21583	0.784517		1.21583	0.280951		1.21583	0.064637
1.2175	0.782561		1.2175	0.2901		1.2175	0.0674371
1.21917	0.772394		1.21917	0.290306		1.21917	0.0665843
1.22083	0.789762		1.22083	0.280679		1.22083	0.067117
1.2225	0.776793		1.2225	0.285669		1.2225	0.0664177
1.22417	0.760417		1.22417	0.289812		1.22417	0.0676322
1.22583	0.771248		1.22583	0.284149		1.22583	0.0667921
1.2275	0.785196		1.2275	0.293031		1.2275	0.0668326
1.22917	0.790076		1.22917	0.288224		1.22917	0.0672233
1.23083	0.787609		1.23083	0.2905		1.23083	0.0659121
1.2325	0.770894		1.2325	0.278753		1.2325	0.0664163
1.23417	0.790163		1.23417	0.285738		1.23417	0.0661546
1.23583	0.774761		1.23583	0.279702		1.23583	0.0668239
1.2375	0.793742		1.2375	0.280567		1.2375	0.0664757
1.23917	0.77621		1.23917	0.284493		1.23917	0.065787
1.24083	0.78745		1.24083	0.286433		1.24083	0.0663543
1.2425	0.789581		1.2425	0.295925		1.2425	0.0665753
1.24417	0.798131		1.24417	0.293275		1.24417	0.0669889
1.24583	0.753005		1.24583	0.279507		1.24583	0.0665216
1.2475	0.775984		1.2475	0.289905		1.2475	0.0662569
1.24917	0.805481		1.24917	0.283065		1.24917	0.067679
1.25083	0.811374		1.25083	0.281195		1.25083	0.0659811
1.2525	0.796603		1.2525	0.293392		1.2525	0.0671101
1.25417	0.798298		1.25417	0.290877		1.25417	0.0669703
1.25583	0.787339		1.25583	0.290061		1.25583	0.0665218
1.2575	0.799914		1.2575	0.290843		1.2575	0.0678266
1.25917	0.794105		1.25917	0.297721		1.25917	0.0670357
1.26083	0.77533		1.26083	0.295559		1.26083	0.0675117
1.2625	0.797843		1.2625	0.293143		1.2625	0.0659645
1.26417	0.801867		1.26417	0.283429		1.26417	0.0682472
1.26583	0.776207		1.26583	0.289312		1.26583	0.0672244
1.2675	0.77209		1.2675	0.290319		1.2675	0.0666179
1.26917	0.801092		1.26917	0.291379		1.26917	0.0673773
1.27083	0.79244		1.27083	0.285195		1.27083	0.0660748
1.2725	0.775265		1.2725	0.286088		1.2725	0.0656913
1.27417	0.777245		1.27417	0.282636		1.27417	0.0660458
1.27583	0.806422		1.27583	0.283664		1.27583	0.066505
1.2775	0.800133		1.2775	0.291497		1.2775	0.0669491
1.27917	0.792321		1.27917	0.279705		1.27917	0.0669656
1.28083	0.794129		1.28083	0.293396		1.28083	0.0667671
1.2825	0.777023		1.2825	0.298033		1.2825	0.0665489
1.28417	0.792586		1.28417	0.28632		1.28417	0.0661825
1.28583	0.800717		1.28583	0.290047		1.28583	0.0671621
1.2875	0.796726		1.2875	0.286549		1.2875	0.0670062
1.28917	0.806404		1.28917	0.287996		1.28917	0.0668231
1.29083	0.7987		1.29083	0.284894		1.29083	0.0663767
1.2925	0.800552		1.2925	0.29673		1.2925	0.0661165
1.29417	0.795024		1.29417	0.289697		1.29417	0.0656576
1.29583	0.808131		1.29583	0.295368		1.29583	0.0655861
1.2975	0.814591		1.2975	0.285899		1.2975	0.0670148
1.29917	0.812895		1.29917	0.288541		1.29917	0.0679646
1.30083	0.80649		1.30083	0.288118		1.30083	0.065592
1.3025	0.814415		1.3025	0.289274		1.3025	0.0669211
1.30417	0.814873		1.30417	0.288079		1.30417	0.0665909
1.30583	0.784611		1.30583	0.295525		1.30583	0.0674228
1.3075	0.807867		1.3075	0.303414		1.3075	0.0669112
1.30917	0.811682		1.30917	0.297268		1.30917	0.066378
1.31083	0.80021		1.31083	0.290014		1.31083	0.0655815
1.3125	0.804287		1.3125	0.297235		1.3125	0.0667496
1.31417	0.793895		1.31417	0.295683		1.31417	0.0663612
1.31583	0.808437		1.31583	0.291459		1.31583	0.0657549
1.3175	0.809251		1.3175	0.293589		1.3175	0.0679273
1.31917	0.800487		1.31917	0.295495		1.31917	0.0674067
1.32083	0.801854		1.32083	0.300454		1.32083	0.0670319
1.3225	0.808878		1.3225	0.29472		1.3225	0.06795
1.32417	0.79684		1.32417	0.296885		1.32417	0.0675089
1.32583	0.805962		1.32583	0.288143		1.32583	0.0683133
1.3275	0.808743		1.3275	0.294999		1.3275	0.0671356
1.32917	0.823317		1.32917	0.289026		1.32917	0.0661996
1.33083	0.831336		1.33083	0.285746		1.33083	0.0676691
1.3325	0.816561		1.3325	0.286944		1.3325	0.0677317
1.33417	0.812868		1.33417	0.300433		1.33417	0.0664447
1.33583	0.813647		1.33583	0.287577		1.33583	0.0662029
1.3375	0.826466		1.3375	0.28905		1.3375	0.0669838
1.33917	0.81518		1.33917	0.303349		1.33917	0.0664945
1.34083	0.808865		1.34083	0.294108		1.34083	0.0677145
1.3425	0.837513		1.3425	0.297296		1.3425	0.0684524
1.34417	0.825788		1.34417	0.286337		1.34417	0.0671167
1.34583	0.816772		1.34583	0.29238		1.34583	0.0662532
1.3475	0.797727		1.3475	0.297378		1.3475	0.0668843
1.34917	0.815838		1.34917	0.301129		1.34917	0.0677394
1.35083	0.827642		1.35083	0.291825		1.35083	0.0665905
1.3525	0.81016		1.3525	0.29955		1.3525	0.0678609
1.35417	0.827558		1.35417	0.292545		1.35417	0.0667081
1.35583	0.829316		1.35583	0.294403		1.35583	0.0675575
1.3575	0.800674		1.3575	0.287487		1.3575	0.0675933
1.35917	0.81253		1.35917	0.306935		1.35917	0.0683879
1.36083	0.786726		1.36083	0.301676		1.36083	0.0667631
1.3625	0.826415		1.3625	0.296254		1.3625	0.0672997
1.36417	0.818105		1.36417	0.295184		1.36417	0.0676634
1.36583	0.821746		1.36583	0.302808		1.36583	0.0659741
1.3675	0.824242		1.3675	0.285529		1.3675	0.0673023
1.36917	0.835818		1.36917	0.297094		1.36917	0.0668821
1.37083	0.819096		1.37083	0.297256		1.37083	0.0667965
1.3725	0.814995		1.3725	0.29959		1.3725	0.0667464
1.37417	0.818384		1.37417	0.295424		1.37417	0.0666047
1.37583	0.821643		1.37583	0.294254		1.37583	0.0672341
1.3775	0.829189		1.3775	0.300622		1.3775	0.0671339
1.37917	0.820226		1.37917	0.305405		1.37917	0.0656361
1.38083	0.833862		1.38083	0.298653		1.38083	0.0674317
1.3825	0.842062		1.3825	0.301761		1.3825	0.0681995
1.38417	0.83192		1.38417	0.299948		1.38417	0.0666298
1.38583	0.831989		1.38583	0.298874		1.38583	0.0671093
1.3875	0.811845		1.3875	0.289665		1.3875	0.0671889
1.38917	0.835261		1.38917	0.294805		1.38917	0.0681276
1.39083	0.844228		1.39083	0.295638		1.39083	0.0676246
1.3925	0.844603		1.3925	0.299547		1.3925	0.0670334
1.39417	0.829829		1.39417	0.295688		1.39417	0.0664696
1.39583	0.828416		1.39583	0.309265		1.39583	0.0676973
1.3975	0.811227		1.3975	0.297008		1.3975	0.067138
1.39917	0.834582		1.39917	0.29966		1.39917	0.0674943
1.40083	0.832002		1.40083	0.307688		1.40083	0.06654
1.4025	0.84514		1.4025	0.29848		1.4025	0.0668463
1.40417	0.825385		1.40417	0.295289		1.40417	0.0675785
1.40583	0.84668		1.40583	0.304326		1.40583	0.0663923
1.4075	0.82389		1.4075	0.302237		1.4075	0.0664362
1.40917	0.824855		1.40917	0.299003		1.40917	0.0678977
1.41083	0.806682		1.41083	0.298046		1.41083	0.0682992
1.4125	0.843056		1.4125	0.305287		1.4125	0.0660391
1.41417	0.847582		1.41417	0.299062		1.41417	0.0667484
1.41583	0.828709		1.41583	0.301967		1.41583	0.0669425
1.4175	0.82241		1.4175	0.311942		1.4175	0.0684379
1.41917	0.8222		1.41917	0.303225		1.41917	0.0664858
1.42083	0.848711		1.42083	0.301335		1.42083	0.0671565
1.4225	0.831793		1.4225	0.301261		1.4225	0.067493
1.42417	0.839448		1.42417	0.30736		1.42417	0.0681157
1.42583	0.836157		1.42583	0.301009		1.42583	0.0670408
1.4275	0.843164		1.4275	0.293207		1.4275	0.0678223
1.42917	0.837734		1.42917	0.29729		1.42917	0.0665483
1.43083	0.814101		1.43083	0.302841		1.43083	0.0667062
1.4325	0.828249		1.4325	0.303802		1.4325	0.0670003
1.43417	0.8514		1.43417	0.305		1.43417	0.0673905
1.43583	0.820491		1.43583	0.301736		1.43583	0.0671004
1.4375	0.839085		1.4375	0.307413		1.4375	0.0670864
1.43917	0.836568		1.43917	0.302955		1.43917	0.0667173
1.44083	0.838399		1.44083	0.288093		1.44083	0.0668724
1.4425	0.857728		1.4425	0.29929		1.4425	0.0671934
1.44417	0.833329		1.44417	0.301393		1.44417	0.0672848
1.44583	0.824932		1.44583	0.300414		1.44583	0.0658341
1.4475	0.834164		1.4475	0.30531		1.4475	0.06763
1.44917	0.855677		1.44917	0.300649		1.44917	0.0675813
1.45083	0.856445		1.45083	0.299028		1.45083	0.0671273
1.4525	0.819432		1.4525	0.295486		1.4525	0.0673031
1.45417	0.836101		1.45417	0.306942		1.45417	0.067253
1.45583	0.828205		1.45583	0.305805		1.45583	0.0681289
1.4575	0.846437		1.4575	0.30305		1.4575	0.0668766
1.45917	0.839967		1.45917	0.29866		1.45917	0.0683678
1.46083	0.832976		1.46083	0.308641		1.46083	0.0682582
1.4625	0.826411		1.4625	0.296592		1.4625	0.068318
1.46417	0.854906		1.46417	0.309526		1.46417	0.067131
1.46583	0.842867		1.46583	0.307202		1.46583	0.0679151
1.4675	0.838447		1.4675	0.292632		1.4675	0.06732
1.46917	0.859888		1.46917	0.309817		1.46917	0.0681791
1.47083	0.844596		1.47083	0.302405		1.47083	0.0674515
1.4725	0.844643		1.4725	0.300782		1.4725	0.0696558
1.47417	0.85294		1.47417	0.304907		1.47417	0.066966
1.47583	0.868618		1.47583	0.299732		1.47583	0.0687703
1.4775	0.851162		1.4775	0.304804		1.4775	0.0681595
1.47917	0.857389		1.47917	0.301936		1.47917	0.0669989
1.48083	0.854414		1.48083	0.293782		1.48083	0.0673239
1.4825	0.856351		1.4825	0.309824		1.4825	0.0678171
1.48417	0.890664		1.48417	0.31301		1.48417	0.0685392
1.48583	0.840447		1.48583	0.300233		1.48583	0.067156
1.4875	0.8389		1.4875	0.307966		1.4875	0.0679973
1.48917	0.824598		1.48917	0.298277		1.48917	0.0685768
1.49083	0.860677		1.49083	0.294821		1.49083	0.0682348
1.4925	0.845936		1.4925	0.294655		1.4925	0.0690106
1.49417	0.848604		1.49417	0.317737		1.49417	0.0677952
1.49583	0.865991		1.49583	0.305767		1.49583	0.0675654
1.4975	0.84799		1.4975	0.307398		1.4975	0.0684467
1.49917	0.856853		1.49917	0.313434		1.49917	0.0672723
1.50083	0.836513		1.50083	0.313224		1.50083	0.0673378
1.5025	0.838953		1.5025	0.305189		1.5025	0.0674691
1.50417	0.863606		1.50417	0.316169		1.50417	0.0663448
1.50583	0.849472		1.50583	0.30525		1.50583	0.0671314
1.5075	0.850166		1.5075	0.313747		1.5075	0.0668888
1.50917	0.856522		1.50917	0.303758		1.50917	0.0684664
1.51083	0.844061		1.51083	0.305054		1.51083	0.0681655
1.5125	0.851961		1.5125	0.304543		1.5125	0.0679138
1.51417	0.850283		1.51417	0.307432		1.51417	0.0663733
1.51583	0.85426		1.51583	0.302511		1.51583	0.0667311
1.5175	0.846513		1.5175	0.30441		1.5175	0.0675602
1.51917	0.846717		1.51917	0.309419		1.51917	0.0667237
1.52083	0.855489		1.52083	0.308114		1.52083	0.0664358
1.5225	0.879211		1.5225	0.305054		1.5225	0.0677771
1.52417	0.846712		1.52417	0.317597		1.52417	0.068827
1.52583	0.842111		1.52583	0.317461		1.52583	0.0683956
1.5275	0.840945		1.5275	0.301368		1.5275	0.0678228
1.52917	0.872524		1.52917	0.312118		1.52917	0.068517
1.53083	0.874004		1.53083	0.306692		1.53083	0.0670262
1.5325	0.847798		1.5325	0.307999		1.5325	0.0680511
1.53417	0.871159		1.53417	0.313658		1.53417	0.0678993
1.53583	0.872082		1.53583	0.318037		1.53583	0.0684681
1.5375	0.852915		1.5375	0.309414		1.5375	0.0693434
1.53917	0.843174		1.53917	0.313714		1.53917	0.0680343
1.54083	0.886101		1.54083	0.310873		1.54083	0.0666048
1.5425	0.858871		1.5425	0.30273		1.5425	0.0659984
1.54417	0.84483		1.54417	0.306498		1.54417	0.0669185
1.54583	0.883787		1.54583	0.307479		1.54583	0.0677274
1.5475	0.864179		1.5475	0.308272		1.5475	0.0681227
1.54917	0.877781		1.54917	0.3143		1.54917	0.0670161
1.55083	0.87607		1.55083	0.305109		1.55083	0.0687208
1.5525	0.852907		1.5525	0.310103		1.5525	0.0691107
1.55417	0.868079		1.55417	0.308356		1.55417	0.0674453
1.55583	0.849238		1.55583	0.315092		1.55583	0.0659498
1.5575	0.87606		1.5575	0.313811		1.5575	0.0685098
1.55917	0.842118		1.55917	0.31368		1.55917	0.0678867
1.56083	0.845972		1.56083	0.320459		1.56083	0.0691535
1.5625	0.849536		1.5625	0.310815		1.5625	0.0672054
1.56417	0.90904		1.56417	0.319976		1.56417	0.0686573
1.56583	0.855399		1.56583	0.315889		1.56583	0.0681152
1.5675	0.870989		1.5675	0.300398		1.5675	0.067082
1.56917	0.859623		1.56917	0.31396		1.56917	0.0679796
1.57083	0.872423		1.57083	0.318947		1.57083	0.0696807
1.5725	0.874699		1.5725	0.319371		1.5725	0.06861
1.57417	0.86824		1.57417	0.318701		1.57417	0.0667212
1.57583	0.87614		1.57583	0.313897		1.57583	0.0675104
1.5775	0.858949		1.5775	0.30906		1.5775	0.0689406
1.57917	0.851309		1.57917	0.305331		1.57917	0.0688131
1.58083	0.861591		1.58083	0.308883		1.58083	0.0686617
1.5825	0.861216		1.5825	0.31517		1.5825	0.0673065
1.58417	0.863842		1.58417	0.315966		1.58417	0.0673732
1.58583	0.87668		1.58583	0.322309		1.58583	0.0671754
1.5875	0.862692		1.5875	0.316115		1.5875	0.0674053
1.58917	0.891227		1.58917	0.320982		1.58917	0.0679178
1.59083	0.858663		1.59083	0.316353		1.59083	0.0678333
1.5925	0.886467		1.5925	0.314252		1.5925	0.0685188
1.59417	0.874009		1.59417	0.315233		1.59417	0.0679748
1.59583	0.896595		1.59583	0.313583		1.59583	0.0684527
1.5975	0.856314		1.5975	0.317416		1.5975	0.067498
1.59917	0.868047		1.59917	0.328336		1.59917	0.068239
1.60083	0.857914		1.60083	0.310029		1.60083	0.070124
1.6025	0.903392		1.6025	0.309078		1.6025	0.0683948
1.60417	0.872553		1.60417	0.317197		1.60417	0.0679542
1.60583	0.867786		1.60583	0.310566		1.60583	0.0685357
1.6075	0.879262		1.6075	0.319956		1.6075	0.0677581
1.60917	0.854308		1.60917	0.303511		1.60917	0.0673515
1.61083	0.878308		1.61083	0.307659		1.61083	0.0677964
1.6125	0.882731		1.6125	0.310152		1.6125	0.0669556
1.61417	0.88997		1.61417	0.311616		1.61417	0.0673319
1.61583	0.885995		1.61583	0.313308		1.61583	0.0683349
1.6175	0.886659		1.6175	0.318923		1.6175	0.0681125
1.61917	0.860481		1.61917	0.304017		1.61917	0.068103
1.62083	0.881041		1.62083	0.313629		1.62083	0.0686464
1.6225	0.903464		1.6225	0.310462		1.6225	0.0681944
1.62417	0.868141		1.62417	0.318559		1.62417	0.0679069
1.62583	0.857984		1.62583	0.322578		1.62583	0.0677736
1.6275	0.871769		1.6275	0.315982		1.6275	0.0697521
1.62917	0.881321		1.62917	0.320576		1.62917	0.0678736
1.63083	0.903849		1.63083	0.318735		1.63083	0.0684761
1.6325	0.877408		1.6325	0.316812		1.6325	0.0683286
1.63417	0.882057		1.63417	0.327099		1.63417	0.0686614
1.63583	0.897148		1.63583	0.317505		1.63583	0.0679332
1.6375	0.896289		1.6375	0.317495		1.6375	0.0674033
1.63917	0.87619		1.63917	0.318203		1.63917	0.0685584
1.64083	0.865142		1.64083	0.319707		1.64083	0.0682712
1.6425	0.895395		1.6425	0.324751		1.6425	0.0683331
1.64417	0.888237		1.64417	0.320477		1.64417	0.0672339
1.64583	0.884916		1.64583	0.314023		1.64583	0.0676902
1.6475	0.880158		1.6475	0.320688		1.6475	0.0675105
1.64917	0.907585		1.64917	0.320803		1.64917	0.0686297
1.65083	0.881166		1.65083	0.326664		1.65083	0.0694331
1.6525	0.898989		1.6525	0.320861		1.6525	0.0679993
1.65417	0.897951		1.65417	0.33162		1.65417	0.0674291
1.65583	0.891233		1.65583	0.316061		1.65583	0.0683126
1.6575	0.872689		1.6575	0.317768		1.6575	0.0682034
1.65917	0.886123		1.65917	0.32019		1.65917	0.0676103
1.66083	0.869188		1.66083	0.318435		1.66083	0.0670561
1.6625	0.898867		1.6625	0.32009		1.6625	0.0684927
1.66417	0.88951		1.66417	0.320469		1.66417	0.0691725
1.66583	0.882681		1.66583	0.320314		1.66583	0.0678993
1.6675	0.892199		1.6675	0.312827		1.6675	0.0678966
1.66917	0.915231		1.66917	0.318135		1.66917	0.0694727
1.67083	0.905955		1.67083	0.318869		1.67083	0.067878
1.6725	0.884836		1.6725	0.322263		1.6725	0.0679956
1.67417	0.863524		1.67417	0.322526		1.67417	0.068165
1.67583	0.884393		1.67583	0.319564		1.67583	0.0679666
1.6775	0.898853		1.6775	0.325517		1.6775	0.067877
1.67917	0.875977		1.67917	0.321093		1.67917	0.0674957
1.68083	0.879852		1.68083	0.318376		1.68083	0.0677217
1.6825	0.885528		1.6825	0.313816		1.6825	0.0678336
1.68417	0.872804		1.68417	0.330229		1.68417	0.0688519
1.68583	0.886831		1.68583	0.318676		1.68583	0.0683768
1.6875	0.884164		1.6875	0.327937		1.6875	0.0670162
1.68917	0.898616		1.68917	0.321853		1.68917	0.0674646
1.69083	0.939427		1.69083	0.334942		1.69083	0.0692874
1.6925	0.920488		1.6925	0.323368		1.6925	0.0686862
1.69417	0.885834		1.69417	0.327073		1.69417	0.0683714
1.69583	0.90424		1.69583	0.326321		1.69583	0.0685136
1.6975	0.89137		1.6975	0.327312		1.6975	0.0697831
1.69917	0.900004		1.69917	0.327333		1.69917	0.0692736
1.70083	0.893811		1.70083	0.327165		1.70083	0.0687209
1.7025	0.892026		1.7025	0.315152		1.7025	0.0685901
1.70417	0.901748		1.70417	0.327033		1.70417	0.0688298
1.70583	0.897709		1.70583	0.320038		1.70583	0.0684558
1.7075	0.882581		1.7075	0.318324		1.7075	0.0690052
1.70917	0.897725		1.70917	0.315585		1.70917	0.0688547
1.71083	0.88444		1.71083	0.31233		1.71083	0.0682524
1.7125	0.871312		1.7125	0.33504		1.7125	0.0679439
1.71417	0.883072		1.71417	0.32222		1.71417	0.0684783
1.71583	0.927562		1.71583	0.31855		1.71583	0.0693809
1.7175	0.906314		1.7175	0.33113		1.7175	0.0686753
1.71917	0.908212		1.71917	0.328032		1.71917	0.0697344
1.72083	0.901947		1.72083	0.318038		1.72083	0.0690702
1.7225	0.895819		1.7225	0.320631		1.7225	0.0686214
1.72417	0.909049		1.72417	0.319882		1.72417	0.0685902
1.72583	0.900336		1.72583	0.328935		1.72583	0.0680123
1.7275	0.884731		1.7275	0.328997		1.7275	0.0692024
1.72917	0.895915		1.72917	0.317223		1.72917	0.0701739
1.73083	0.914943		1.73083	0.32144		1.73083	0.0694409
1.7325	0.912405		1.7325	0.321772		1.7325	0.0689089
1.73417	0.90166		1.73417	0.321402		1.73417	0.0693475
1.73583	0.919527		1.73583	0.325045		1.73583	0.0685163
1.7375	0.924646		1.7375	0.324876		1.7375	0.0679558
1.73917	0.893456		1.73917	0.331589		1.73917	0.0677803
1.74083	0.900498		1.74083	0.323004		1.74083	0.0692188
1.7425	0.891727		1.7425	0.31734		1.7425	0.0677472
1.74417	0.888641		1.74417	0.331041		1.74417	0.0681873
1.74583	0.901122		1.74583	0.337872		1.74583	0.0684219
1.7475	0.874216		1.7475	0.331987		1.7475	0.0685566
1.74917	0.875901		1.74917	0.333962		1.74917	0.0687979
1.75083	0.916132		1.75083	0.321866		1.75083	0.0691408
1.7525	0.903872		1.7525	0.334461		1.7525	0.0689443
1.75417	0.907408		1.75417	0.330009		1.75417	0.068816
1.75583	0.920512		1.75583	0.328617		1.75583	0.0693101
1.7575	0.893673		1.7575	0.327581		1.7575	0.0682002
1.75917	0.895671		1.75917	0.317328		1.75917	0.0681432
1.76083	0.898907		1.76083	0.328416		1.76083	0.0685848
1.7625	0.91642		1.7625	0.323686		1.7625	0.0676433
1.76417	0.918701		1.76417	0.337903		1.76417	0.0675087
1.76583	0.88688		1.76583	0.328147		1.76583	0.0691597
1.7675	0.888806		1.7675	0.333552		1.7675	0.0693626
1.76917	0.909678		1.76917	0.316712		1.76917	0.0684906
1.77083	0.911952		1.77083	0.323345		1.77083	0.0679916
1.7725	0.873589		1.7725	0.332796		1.7725	0.0697769
1.77417	0.902293		1.77417	0.325338		1.77417	0.0686146
1.77583	0.922806		1.77583	0.329695		1.77583	0.0679381
1.7775	0.895223		1.7775	0.328026		1.7775	0.0695652
1.77917	0.901074		1.77917	0.325827		1.77917	0.0712199
1.78083	0.898088		1.78083	0.331464		1.78083	0.068928
1.7825	0.86887		1.7825	0.332364		1.7825	0.0679172
1.78417	0.910795		1.78417	0.338306		1.78417	0.0684368
1.78583	0.913036		1.78583	0.330588		1.78583	0.0686579
1.7875	0.927065		1.7875	0.323359		1.7875	0.0679297
1.78917	0.892932		1.78917	0.33417		1.78917	0.0673998
1.79083	0.893894		1.79083	0.326411		1.79083	0.0685549
1.7925	0.889461		1.7925	0.322886		1.7925	0.0682677
1.79417	0.908727		1.79417	0.331167		1.79417	0.0683296
1.79583	0.924807		1.79583	0.336292		1.79583	0.0672304
1.7975	0.927806		1.7975	0.332593		1.7975	0.0676867
1.79917	0.906014		1.79917	0.333577		1.79917	0.067507
1.80083	0.916655		1.80083	0.338645		1.80083	0.0686262
1.8025	0.930517		1.8025	0.328664		1.8025	0.0694296
1.80417	0.91539		1.80417	0.341911		1.80417	0.0679958
1.80583	0.903693		1.80583	0.333948		1.80583	0.0674256
1.8075	0.909808		1.8075	0.339258		1.8075	0.0683091
1.80917	0.934741		1.80917	0.323151		1.80917	0.0681999
1.81083	0.939331		1.81083	0.328829		1.81083	0.0676068
1.8125	0.912594		1.8125	0.33845		1.8125	0.0670526
1.81417	0.919993		1.81417	0.328214		1.81417	0.0684892
1.81583	0.923996		1.81583	0.333973		1.81583	0.069169
1.8175	0.920326		1.8175	0.329014		1.8175	0.0678958
1.81917	0.880534		1.81917	0.324197		1.81917	0.0678931
1.82083	0.932251		1.82083	0.338219		1.82083	0.0694692
1.8225	0.927019		1.8225	0.335266		1.8225	0.0678745
1.82417	0.923906		1.82417	0.326339		1.82417	0.0679921
1.82583	0.879653		1.82583	0.336236		1.82583	0.0681615
1.8275	0.915622		1.8275	0.333194		1.8275	0.0679631
1.82917	0.930927		1.82917	0.330835		1.82917	0.0678735
1.83083	0.929784		1.83083	0.332807		1.83083	0.0674922
1.8325	0.934309		1.8325	0.338725		1.8325	0.0677182
1.83417	0.905036		1.83417	0.336869		1.83417	0.0678932
1.83583	0.903491		1.83583	0.33584		1.83583	0.0694098
1.8375	0.932375		1.8375	0.340681		1.8375	0.0659688
1.83917	0.895243		1.83917	0.336237		1.83917	0.0640913
1.84083	0.906199		1.84083	0.339392		1.84083	0.0635926
1.8425	0.901507		1.8425	0.325979		1.8425	0.0648626
1.84417	0.931561		1.84417	0.328505		1.84417	0.0689242
1.84583	0.955112		1.84583	0.330393		1.84583	0.0671372
1.8475	0.927367		1.8475	0.345064		1.8475	0.0678858
1.84917	0.916849		1.84917	0.323152		1.84917	0.061709
1.85083	0.951998		1.85083	0.331072		1.85083	0.0789366
1.8525	0.930233		1.8525	0.333552		1.8525	0.0653097
1.85417	0.93257		1.85417	0.327045		1.85417	0.0675858
1.85583	0.914402		1.85583	0.333798		1.85583	0.0670316
1.8575	0.931782		1.8575	0.3376		1.8575	0.0684682
1.85917	0.894416		1.85917	0.331653		1.85917	0.069148
1.86083	0.912512		1.86083	0.339454		1.86083	0.0678748
1.8625	0.923803		1.8625	0.344289		1.8625	0.0641839
1.86417	0.92215		1.86417	0.337932		1.86417	0.0622582
1.86583	0.904386		1.86583	0.340749		1.86583	0.0581872
1.8675	0.917114		1.8675	0.331161		1.8675	0.0684432
1.86917	0.904287		1.86917	0.337434		1.86917	0.056581
1.87083	0.929728		1.87083	0.335656		1.87083	0.064486
1.8725	0.929513		1.8725	0.331384		1.8725	0.0713234
1.87417	0.922517		1.87417	0.339446		1.87417	0.0651702
1.87583	0.921332		1.87583	0.329858		1.87583	0.0735563
1.8775	0.93616		1.8775	0.338569		1.8775	0.0728654
1.87917	0.905228		1.87917	0.342563		1.87917	0.0634475
1.88083	0.967368		1.88083	0.33637		1.88083	0.0756572
1.8825	0.943826		1.8825	0.340973		1.8825	0.0782204
1.88417	0.940615		1.88417	0.337477		1.88417	0.0750031
1.88583	0.909791		1.88583	0.336215		1.88583	0.0817458
1.8875	0.956978		1.8875	0.342008		1.8875	0.0743405
1.88917	0.928129		1.88917	0.336137		1.88917	0.0660415
1.89083	0.904509		1.89083	0.327637		1.89083	0.0658568
1.8925	0.939303		1.8925	0.340542		1.8925	0.0664239
1.89417	0.934726		1.89417	0.346476		1.89417	0.0665002
1.89583	0.919671		1.89583	0.330165		1.89583	0.065505
1.8975	0.939123		1.8975	0.33843		1.8975	0.066262
1.89917	0.90257		1.89917	0.326751		1.89917	0.0651577
1.90083	0.934703		1.90083	0.334373		1.90083	0.0635324
1.9025	0.934838		1.9025	0.34314		1.9025	0.061832
1.90417	0.936976		1.90417	0.342942		1.90417	0.0629706
1.90583	0.96134		1.90583	0.341029		1.90583	0.0636841
1.9075	0.932811		1.9075	0.340535		1.9075	0.0618846
1.90917	0.956942		1.90917	0.336756		1.90917	0.0619815
1.91083	0.932004		1.91083	0.330215		1.91083	0.0631009
1.9125	0.892921		1.9125	0.337709		1.9125	0.0608681
1.91417	0.957002		1.91417	0.344288		1.91417	0.0627991
1.91583	0.954732		1.91583	0.33703		1.91583	0.0640196
1.9175	0.953396		1.9175	0.344697		1.9175	0.0606799
1.91917	0.940005		1.91917	0.33119		1.91917	0.061833
1.92083	0.966599		1.92083	0.337445		1.92083	0.0623369
1.9225	0.955229		1.9225	0.323453		1.9225	0.0612505
1.92417	0.905987		1.92417	0.346738		1.92417	0.0631854
1.92583	0.925188		1.92583	0.322134		1.92583	0.0624529
1.9275	0.969249		1.9275	0.339737		1.9275	0.0627897
1.92917	0.9172		1.92917	0.342276		1.92917	0.0626713
1.93083	0.942586		1.93083	0.343575		1.93083	0.0627542
1.9325	0.954151		1.9325	0.348861		1.9325	0.0627568
1.93417	0.937211		1.93417	0.347463		1.93417	0.0632435
1.93583	0.940412		1.93583	0.341998		1.93583	0.0644462
1.9375	0.935399		1.9375	0.330518		1.9375	0.0633254
1.93917	0.945224		1.93917	0.342853		1.93917	0.0625704
1.94083	0.92941		1.94083	0.33089		1.94083	0.0623493
1.9425	0.948095		1.9425	0.3394		1.9425	0.0623627
1.94417	0.93079		1.94417	0.342429		1.94417	0.0643602
1.94583	0.93351		1.94583	0.339654		1.94583	0.0655509
1.9475	0.914627		1.9475	0.332991		1.9475	0.0634309
1.94917	0.920299		1.94917	0.32886		1.94917	0.0620132
1.95083	0.949466		1.95083	0.341142		1.95083	0.0641168
1.9525	0.920441		1.9525	0.343009		1.9525	0.0622749
1.95417	0.923711		1.95417	0.334866		1.95417	0.0650737
1.95583	0.946477		1.95583	0.340782		1.95583	0.0646699
1.9575	0.92979		1.9575	0.35004		1.9575	0.0672291
1.95917	0.938518		1.95917	0.346999		1.95917	0.0679648
1.96083	0.94356		1.96083	0.342594		1.96083	0.068802
1.9625	0.939715		1.9625	0.331073		1.9625	0.0671645
1.96417	0.938256		1.96417	0.338021		1.96417	0.0700889
1.96583	0.925876		1.96583	0.342386		1.96583	0.0703618
1.9675	0.930285		1.9675	0.337974		1.9675	0.0707945
1.96917	0.939618		1.96917	0.337571		1.96917	0.0722971
1.97083	0.905107		1.97083	0.330182		1.97083	0.0718811
1.9725	0.94676		1.9725	0.343919		1.9725	0.0701015
1.97417	0.935122		1.97417	0.348922		1.97417	0.0700719
1.97583	0.945759		1.97583	0.342932		1.97583	0.0699119
1.9775	0.958038		1.9775	0.338205		1.9775	0.0715196
1.97917	0.926842		1.97917	0.334374		1.97917	0.0713665
1.98083	0.956432		1.98083	0.336826		1.98083	0.0725242
1.9825	0.945811		1.9825	0.342545		1.9825	0.0734229
1.98417	0.950128		1.98417	0.336355		1.98417	0.0729784
1.98583	0.937055		1.98583	0.339902		1.98583	0.070541
1.9875	0.936064		1.9875	0.339296		1.9875	0.0722622
1.98917	0.940112		1.98917	0.336744		1.98917	0.0702108
1.99083	0.962882		1.99083	0.340599		1.99083	0.0702297
1.9925	0.923005		1.9925	0.345739		1.9925	0.0697999
1.99417	0.939726		1.99417	0.341988		1.99417	0.0691733
1.99583	0.919915		1.99583	0.348872		1.99583	0.0687545
1.9975	0.949608		1.9975	0.335836		1.9975	0.0693892
1.99917	0.952263		1.99917	0.331649		1.99917	0.0696688
2.00083	0.961086		2.00083	0.341762		2.00083	0.0703328
2.0025	0.920948		2.0025	0.342169		2.0025	0.0696966
2.00417	0.933082		2.00417	0.351797		2.00417	0.0698749
2.00583	0.901323		2.00583	0.334994		2.00583	0.0705242
2.0075	0.929269		2.0075	0.347163		2.0075	0.0713929
2.00917	0.963077		2.00917	0.339784		2.00917	0.0699113
2.01083	0.938032		2.01083	0.340527		2.01083	0.070687
2.0125	0.94089		2.0125	0.350123		2.0125	0.0709707
2.01417	0.982854		2.01417	0.340006		2.01417	0.0730274
2.01583	0.984541		2.01583	0.346237		2.01583	0.0704471
2.0175	0.954169		2.0175	0.332649		2.0175	0.0713687
2.01917	0.935247		2.01917	0.346849		2.01917	0.0716462
2.02083	0.956989		2.02083	0.349666		2.02083	0.0701725
2.0225	0.926884		2.0225	0.341394		2.0225	0.0707298
2.02417	0.979754		2.02417	0.338562		2.02417	0.0713327
2.02583	0.943532		2.02583	0.341464		2.02583	0.0694493
2.0275	0.936987		2.0275	0.339325		2.0275	0.0691384
2.02917	0.953556		2.02917	0.340801		2.02917	0.0680376
2.03083	0.990384		2.03083	0.349149		2.03083	0.0704278
2.0325	0.963372		2.0325	0.346987		2.0325	0.0678433
2.03417	0.966037		2.03417	0.341683		2.03417	0.0678449
2.03583	0.961476		2.03583	0.355785		2.03583	0.0667613
2.0375	0.938166		2.0375	0.354444		2.0375	0.0678961
2.03917	0.956047		2.03917	0.348308		2.03917	0.0674893
2.04083	0.947823		2.04083	0.347885		2.04083	0.0680975
2.0425	0.934075		2.0425	0.348447		2.0425	0.0678635
2.04417	0.981369		2.04417	0.339717		2.04417	0.0669541
2.04583	0.921921		2.04583	0.349619		2.04583	0.0669876
2.0475	0.92781		2.0475	0.345228		2.0475	0.0666564
2.04917	0.960302		2.04917	0.350677		2.04917	0.0678043
2.05083	0.947503		2.05083	0.346612		2.05083	0.0693569
2.0525	0.922379		2.0525	0.343297		2.0525	0.0672911
2.05417	0.950942		2.05417	0.349821		2.05417	0.0667532
2.05583	0.956041		2.05583	0.338467		2.05583	0.0684394
2.0575	0.969398		2.0575	0.344928		2.0575	0.0675437
2.05917	0.939682		2.05917	0.346909		2.05917	0.0680686
2.06083	0.940591		2.06083	0.348154		2.06083	0.0680935
2.0625	0.945338		2.0625	0.352646		2.0625	0.0685438
2.06417	0.941675		2.06417	0.343068		2.06417	0.0686106
2.06583	0.950847		2.06583	0.344332		2.06583	0.0659119
2.0675	0.923304		2.0675	0.346865		2.0675	0.0682674
2.06917	0.979922		2.06917	0.352585		2.06917	0.0676768
2.07083	0.978846		2.07083	0.344231		2.07083	0.0679676
2.0725	0.942212		2.0725	0.351159		2.0725	0.0677752
2.07417	0.969408		2.07417	0.346076		2.07417	0.0681674
2.07583	0.96072		2.07583	0.350726		2.07583	0.0661231
2.0775	0.946453		2.0775	0.347002		2.0775	0.067998
2.07917	0.939382		2.07917	0.346989		2.07917	0.065748
2.08083	0.968147		2.08083	0.346769		2.08083	0.0670939
2.0825	0.968105		2.0825	0.341409		2.0825	0.065863
2.08417	0.951986		2.08417	0.342926		2.08417	0.0677004
2.08583	0.982525		2.08583	0.352674		2.08583	0.0675224
2.0875	0.977442		2.0875	0.346658		2.0875	0.0673298
2.08917	0.964011		2.08917	0.358545		2.08917	0.0674463
2.09083	0.976374		2.09083	0.341964		2.09083	0.0688924
2.0925	0.94359		2.0925	0.35705		2.0925	0.0679819
2.09417	0.934892		2.09417	0.350753		2.09417	0.0676568
2.09583	0.983403		2.09583	0.342411		2.09583	0.068526
2.0975	0.969414		2.0975	0.349744		2.0975	0.0697105
2.09917	0.947478		2.09917	0.340389		2.09917	0.0680956
2.10083	0.960317		2.10083	0.354713		2.10083	0.0677222
2.1025	0.953065		2.1025	0.356604		2.1025	0.066349
2.10417	0.945169		2.10417	0.343859		2.10417	0.0669867
2.10583	0.93809		2.10583	0.350219		2.10583	0.0676761
2.1075	0.947025		2.1075	0.351006		2.1075	0.0675262
2.10917	0.944023		2.10917	0.356585		2.10917	0.0670606
2.11083	0.942737		2.11083	0.344538		2.11083	0.0673146
2.1125	0.957346		2.1125	0.349402		2.1125	0.0701924
2.11417	0.959928		2.11417	0.363183		2.11417	0.0668731
2.11583	0.971214		2.11583	0.348843		2.11583	0.0674018
2.1175	0.942837		2.1175	0.349646		2.1175	0.0681657
2.11917	0.953611		2.11917	0.349117		2.11917	0.0674798
2.12083	0.953409		2.12083	0.344696		2.12083	0.0671499
2.1225	0.967084		2.1225	0.346499		2.1225	0.0677051
2.12417	0.972089		2.12417	0.341776		2.12417	0.0675438
2.12583	0.948774		2.12583	0.347531		2.12583	0.0673487
2.1275	0.972673		2.1275	0.352181		2.1275	0.0676958
2.12917	0.941742		2.12917	0.352163		2.12917	0.06802
2.13083	0.966961		2.13083	0.348069		2.13083	0.0695618
2.1325	0.959105		2.1325	0.345723		2.1325	0.0678854
2.13417	0.9768		2.13417	0.343449		2.13417	0.0689686
2.13583	0.975173		2.13583	0.345156		2.13583	0.0670159
2.1375	0.959601		2.1375	0.357787		2.1375	0.0668152
2.13917	0.970581		2.13917	0.352694		2.13917	0.0675397
2.14083	0.964925		2.14083	0.350121		2.14083	0.0676381
2.1425	0.976517		2.1425	0.352068		2.1425	0.0669587
2.14417	0.944765		2.14417	0.342948		2.14417	0.0677241
2.14583	0.959839		2.14583	0.352534		2.14583	0.0670251
2.1475	0.933561		2.1475	0.35608		2.1475	0.06983
2.14917	0.964305		2.14917	0.353231		2.14917	0.0674875
2.15083	0.971856		2.15083	0.349048		2.15083	0.0696249
2.1525	0.960609		2.1525	0.355126		2.1525	0.0678703
2.15417	0.979139		2.15417	0.351513		2.15417	0.0674152
2.15583	0.940261		2.15583	0.355646		2.15583	0.0679668
2.1575	0.973503		2.1575	0.351333		2.1575	0.0684677
2.15917	0.95624		2.15917	0.353875		2.15917	0.0681227
2.16083	0.949163		2.16083	0.354093		2.16083	0.0680794
2.1625	0.976398		2.1625	0.35237		2.1625	0.0684342
2.16417	0.970173		2.16417	0.349694		2.16417	0.070074
2.16583	0.965395		2.16583	0.352747		2.16583	0.0703429
2.1675	0.984822		2.1675	0.350608		2.1675	0.0687766
2.16917	0.991936		2.16917	0.356523		2.16917	0.0684543
2.17083	0.963109		2.17083	0.344059		2.17083	0.069688
2.1725	0.962986		2.1725	0.365478		2.1725	0.0676405
2.17417	0.946306		2.17417	0.359689		2.17417	0.0690057
2.17583	0.956714		2.17583	0.357092		2.17583	0.0693211
2.1775	0.972801		2.1775	0.347259		2.1775	0.0696976
2.17917	0.954415		2.17917	0.348889		2.17917	0.0690418
2.18083	0.937613		2.18083	0.352702		2.18083	0.0701049
2.1825	0.967717		2.1825	0.352668		2.1825	0.0688776
2.18417	0.963386		2.18417	0.360318		2.18417	0.0690097
2.18583	0.949487		2.18583	0.353818		2.18583	0.0685419
2.1875	0.976542		2.1875	0.352415		2.1875	0.0689533
2.18917	0.951082		2.18917	0.355015		2.18917	0.0677391
2.19083	0.962345		2.19083	0.351379		2.19083	0.0682014
2.1925	0.966842		2.1925	0.351998		2.1925	0.0682374
2.19417	0.974635		2.19417	0.354209		2.19417	0.0685341
2.19583	0.978552		2.19583	0.347951		2.19583	0.0665168
2.1975	0.979464		2.1975	0.354206		2.1975	0.0683921
2.19917	0.957953		2.19917	0.362011		2.19917	0.0696973
2.20083	0.964529		2.20083	0.364642		2.20083	0.06777
2.2025	0.969116		2.2025	0.354197		2.2025	0.0677094
2.20417	0.991952		2.20417	0.351594		2.20417	0.0688962
2.20583	0.97263		2.20583	0.353247		2.20583	0.0675412
2.2075	0.956199		2.2075	0.364245		2.2075	0.0671132
2.20917	1.00421		2.20917	0.347278		2.20917	0.0669277
2.21083	0.956498		2.21083	0.34947		2.21083	0.0685981
2.2125	0.968904		2.2125	0.350275		2.2125	0.0667803
2.21417	0.981232		2.21417	0.352511		2.21417	0.0688174
2.21583	0.981035		2.21583	0.349451		2.21583	0.0668889
2.2175	0.989308		2.2175	0.353177		2.2175	0.0682103
2.21917	0.946638		2.21917	0.357883		2.21917	0.0682027
2.22083	0.984024		2.22083	0.357478		2.22083	0.0689043
2.2225	0.980518		2.2225	0.353439		2.2225	0.0676864
2.22417	0.976985		2.22417	0.349212		2.22417	0.0676232
2.22583	0.962863		2.22583	0.353228		2.22583	0.0673363
2.2275	0.960622		2.2275	0.351555		2.2275	0.0690585
2.22917	0.997812		2.22917	0.359819		2.22917	0.0690648
2.23083	0.984386		2.23083	0.355152		2.23083	0.0681245
2.2325	0.953059		2.2325	0.35055		2.2325	0.0671509
2.23417	0.964135		2.23417	0.358761		2.23417	0.0665701
2.23583	0.95595		2.23583	0.343583		2.23583	0.0671039
2.2375	0.985668		2.2375	0.359688		2.2375	0.0692221
2.23917	0.974497		2.23917	0.352546		2.23917	0.0673058
2.24083	0.955976		2.24083	0.358649		2.24083	0.068164
2.2425	1.01686		2.2425	0.350717		2.2425	0.0682793
2.24417	0.996385		2.24417	0.34539		2.24417	0.0674031
2.24583	0.992399		2.24583	0.362258		2.24583	0.0679944
2.2475	0.976862		2.2475	0.356599		2.2475	0.0700791
2.24917	0.969523		2.24917	0.357464		2.24917	0.0665794
2.25083	0.981986		2.25083	0.359084		2.25083	0.0681023
2.2525	0.946419		2.2525	0.363464		2.2525	0.0666372
2.25417	1.02679		2.25417	0.361972		2.25417	0.0677577
2.25583	0.95072		2.25583	0.359814		2.25583	0.0682329
2.2575	1.01112		2.2575	0.369686		2.2575	0.0681202
2.25917	1.00214		2.25917	0.361327		2.25917	0.0677807
2.26083	0.976164		2.26083	0.363695		2.26083	0.0684179
2.2625	0.973008		2.2625	0.358308		2.2625	0.0673609
2.26417	0.987886		2.26417	0.346981		2.26417	0.0680181
2.26583	0.972213		2.26583	0.350923		2.26583	0.0690706
2.2675	1.0212		2.2675	0.360039		2.2675	0.0701677
2.26917	0.978444		2.26917	0.349656		2.26917	0.0679776
2.27083	1.0097		2.27083	0.356281		2.27083	0.0687019
2.2725	1.01186		2.2725	0.364273		2.2725	0.0677245
2.27417	0.989779		2.27417	0.359452		2.27417	0.0671484
2.27583	0.97376		2.27583	0.369951		2.27583	0.0678385
2.2775	0.996376		2.2775	0.351581		2.2775	0.0684287
2.27917	0.966442		2.27917	0.358305		2.27917	0.0687486
2.28083	0.954454		2.28083	0.347977		2.28083	0.0682109
2.2825	0.984417		2.2825	0.360101		2.2825	0.0686423
2.28417	0.975923		2.28417	0.359316		2.28417	0.0680895
2.28583	0.971622		2.28583	0.358461		2.28583	0.0671006
2.2875	0.981464		2.2875	0.369902		2.2875	0.0688278
2.28917	0.985223		2.28917	0.360712		2.28917	0.0687346
2.29083	0.96716		2.29083	0.361017		2.29083	0.0693436
2.2925	0.976524		2.2925	0.361302		2.2925	0.0679358
2.29417	0.985942		2.29417	0.358176		2.29417	0.0698007
2.29583	0.982145		2.29583	0.360703		2.29583	0.0682322
2.2975	0.975761		2.2975	0.355287		2.2975	0.0698194
2.29917	0.962625		2.29917	0.361444		2.29917	0.0704264
2.30083	0.981288		2.30083	0.365877		2.30083	0.0709156
2.3025	0.992496		2.3025	0.361579		2.3025	0.0708304
2.30417	0.986785		2.30417	0.361256		2.30417	0.0701567
2.30583	0.965196		2.30583	0.35526		2.30583	0.0710119
2.3075	0.957742		2.3075	0.364518		2.3075	0.0702898
2.30917	0.999348		2.30917	0.364514		2.30917	0.0717448
2.31083	0.96949		2.31083	0.360452		2.31083	0.0714511
2.3125	0.980595		2.3125	0.359899		2.3125	0.0713066
2.31417	0.999495		2.31417	0.366643		2.31417	0.0720038
2.31583	0.966041		2.31583	0.36972		2.31583	0.0700514
2.3175	0.981485		2.3175	0.349824		2.3175	0.0715662
2.31917	0.991051		2.31917	0.354923		2.31917	0.0715591
2.32083	0.978346		2.32083	0.361395		2.32083	0.072596
2.3225	1.00976		2.3225	0.351905		2.3225	0.0707377
2.32417	0.989526		2.32417	0.36233		2.32417	0.0722
2.32583	0.983559		2.32583	0.363263		2.32583	0.0709684
2.3275	0.974105		2.3275	0.360228		2.3275	0.0724939
2.32917	1.00936		2.32917	0.354043		2.32917	0.0719737
2.33083	0.996687		2.33083	0.364152		2.33083	0.0738352
2.3325	0.987997		2.3325	0.376579		2.3325	0.0712457
2.33417	0.991983		2.33417	0.362523		2.33417	0.0730089
2.33583	0.987064		2.33583	0.35186		2.33583	0.0705394
2.3375	0.998206		2.3375	0.374107		2.3375	0.0724672
2.33917	1.00413		2.33917	0.364387		2.33917	0.0723454
2.34083	0.96983		2.34083	0.362165		2.34083	0.0722717
2.3425	0.964925		2.3425	0.371729		2.3425	0.0712753
2.34417	0.973934		2.34417	0.374044		2.34417	0.0728889
2.34583	0.995238		2.34583	0.349315		2.34583	0.0730557
2.3475	0.985431		2.3475	0.36245		2.3475	0.0742623
2.34917	0.972804		2.34917	0.363332		2.34917	0.0717014
2.35083	0.998577		2.35083	0.36369		2.35083	0.0730406
2.3525	0.996762		2.3525	0.363914		2.3525	0.0716469
2.35417	0.977521		2.35417	0.363219		2.35417	0.0738244
2.35583	1.00046		2.35583	0.355377		2.35583	0.0734524
2.3575	1.04288		2.3575	0.358894		2.3575	0.0737332
2.35917	1.01157		2.35917	0.370242		2.35917	0.0728555
2.36083	1.00313		2.36083	0.367902		2.36083	0.0726449
2.3625	0.98633		2.3625	0.367597		2.3625	0.0724623
2.36417	0.989834		2.36417	0.367681		2.36417	0.0725401
2.36583	0.975526		2.36583	0.363612		2.36583	0.0719309
2.3675	0.997936		2.3675	0.365096		2.3675	0.0732736
2.36917	1.02035		2.36917	0.364559		2.36917	0.0726626
2.37083	0.995311		2.37083	0.362602		2.37083	0.0710091
2.3725	0.979058		2.3725	0.366785		2.3725	0.072405
2.37417	0.998827		2.37417	0.360354		2.37417	0.0746736
2.37583	0.980374		2.37583	0.364044		2.37583	0.0724828
2.3775	0.99281		2.3775	0.368935		2.3775	0.0731983
2.37917	0.975208		2.37917	0.377035		2.37917	0.0733103
2.38083	0.988911		2.38083	0.36679		2.38083	0.0729957
2.3825	1.00013		2.3825	0.357195		2.3825	0.0732175
2.38417	0.991221		2.38417	0.364487		2.38417	0.0729303
2.38583	1.00764		2.38583	0.359441		2.38583	0.070848
2.3875	0.95487		2.3875	0.369128		2.3875	0.0739472
2.38917	0.94732		2.38917	0.362268		2.38917	0.0722998
2.39083	0.968879		2.39083	0.361064		2.39083	0.0735196
2.3925	0.992623		2.3925	0.374721		2.3925	0.0717209
2.39417	0.989456		2.39417	0.365122		2.39417	0.0737363
2.39583	0.993329		2.39583	0.361422		2.39583	0.0727764
2.3975	0.973132		2.3975	0.35267		2.3975	0.0718741
2.39917	0.988401		2.39917	0.364423		2.39917	0.073068
2.40083	0.992309		2.40083	0.37218		2.40083	0.072571
2.4025	0.97295		2.4025	0.357526		2.4025	0.0712149
2.40417	1.00004		2.40417	0.36927		2.40417	0.0723245
2.40583	0.978219		2.40583	0.375347		2.40583	0.0718836
2.4075	0.988541		2.4075	0.365231		2.4075	0.0714924
2.40917	1.00988		2.40917	0.358951		2.40917	0.071225
2.41083	1.0317		2.41083	0.372373		2.41083	0.073082
2.4125	0.997418		2.4125	0.375425		2.4125	0.0721255
2.41417	1.02515		2.41417	0.368849		2.41417	0.0728539
2.41583	1.01609		2.41583	0.366305		2.41583	0.0733407
2.4175	0.949111		2.4175	0.370058		2.4175	0.0716914
2.41917	0.984413		2.41917	0.370376		2.41917	0.0718936
2.42083	1.0064		2.42083	0.371075		2.42083	0.0717244
2.4225	1.01409		2.4225	0.375261		2.4225	0.0731768
2.42417	1.0054		2.42417	0.358052		2.42417	0.0717422
2.42583	1.02204		2.42583	0.373291		2.42583	0.0729328
2.4275	0.990324		2.4275	0.358086		2.4275	0.0718893
2.42917	0.987108		2.42917	0.377624		2.42917	0.0716562
2.43083	1.01198		2.43083	0.381086		2.43083	0.0731533
2.4325	0.977324		2.4325	0.36622		2.4325	0.0706642
2.43417	0.996995		2.43417	0.370023		2.43417	0.0726849
2.43583	0.993127		2.43583	0.35363		2.43583	0.0717274
2.4375	1.01583		2.4375	0.365185		2.4375	0.0721343
2.43917	0.999618		2.43917	0.354013		2.43917	0.0734906
2.44083	1.00923		2.44083	0.370127		2.44083	0.071871
2.4425	1.02792		2.4425	0.372468		2.4425	0.0713848
2.44417	0.961222		2.44417	0.376758		2.44417	0.0734484
2.44583	0.976097		2.44583	0.37024		2.44583	0.0721375
2.4475	0.991317		2.4475	0.371207		2.4475	0.0734132
2.44917	1.01861		2.44917	0.378555		2.44917	0.0719795
2.45083	0.971478		2.45083	0.371969		2.45083	0.0736903
2.4525	0.966673		2.4525	0.369197		2.4525	0.0726157
2.45417	0.992753		2.45417	0.379656		2.45417	0.0727013
2.45583	0.992607		2.45583	0.370696		2.45583	0.0721673
2.4575	1.00799		2.4575	0.36093		2.4575	0.0715315
2.45917	0.991145		2.45917	0.371846		2.45917	0.0728692
2.46083	0.986522		2.46083	0.369385		2.46083	0.0732761
2.4625	1.01346		2.4625	0.367731		2.4625	0.072382
2.46417	1.02872		2.46417	0.370739		2.46417	0.0735444
2.46583	1.02599		2.46583	0.372978		2.46583	0.0723746
2.4675	1.02956		2.4675	0.379777		2.4675	0.0736315
2.46917	1.02177		2.46917	0.373561		2.46917	0.0716072
2.47083	0.955179		2.47083	0.363586		2.47083	0.0727992
2.4725	1.00417		2.4725	0.372779		2.4725	0.0723
2.47417	1.00758		2.47417	0.36255		2.47417	0.0745046
2.47583	0.9939		2.47583	0.36975		2.47583	0.07088
2.4775	0.977561		2.4775	0.384392		2.4775	0.0730572
2.47917	0.997748		2.47917	0.382383		2.47917	0.0721611
2.48083	1.00452		2.48083	0.366632		2.48083	0.0723582
2.4825	1.02758		2.4825	0.376649		2.4825	0.0724188
2.48417	1.0171		2.48417	0.373996		2.48417	0.0738242
2.48583	0.993577		2.48583	0.366299		2.48583	0.0718057
2.4875	0.986608		2.4875	0.366775		2.4875	0.0729635
2.48917	0.984686		2.48917	0.374273		2.48917	0.0731928
2.49083	0.9888		2.49083	0.366978		2.49083	0.0724128
2.4925	0.972829		2.4925	0.370603		2.4925	0.072758
2.49417	0.990387		2.49417	0.372189		2.49417	0.0733061
2.49583	0.998839		2.49583	0.3703		2.49583	0.0729441
2.4975	0.98797		2.4975	0.378122		2.4975	0.0722013
2.49917	1.02374		2.49917	0.379887		2.49917	0.0724439
2.50083	0.998871		2.50083	0.385558		2.50083	0.0714561
2.5025	0.976564		2.5025	0.378533		2.5025	0.0719452
2.50417	0.988248		2.50417	0.370733		2.50417	0.0733707
2.50583	0.998248		2.50583	0.379086		2.50583	0.0731184
2.5075	0.998112		2.5075	0.373579		2.5075	0.0741492
2.50917	1.02391		2.50917	0.364382		2.50917	0.0728537
2.51083	1.04618		2.51083	0.367003		2.51083	0.0711352
2.5125	0.993733		2.5125	0.371683		2.5125	0.0715812
2.51417	1.01415		2.51417	0.361972		2.51417	0.07248
2.51583	1.01046		2.51583	0.373393		2.51583	0.0725477
2.5175	1.01705		2.5175	0.380682		2.5175	0.0740862
2.51917	0.990658		2.51917	0.367678		2.51917	0.0719904
2.52083	1.0072		2.52083	0.380054		2.52083	0.0730408
2.5225	1.0106		2.5225	0.371784		2.5225	0.0715037
2.52417	0.983344		2.52417	0.37184		2.52417	0.0730488
2.52583	1.01062		2.52583	0.375119		2.52583	0.0710349
2.5275	0.988383		2.5275	0.376445		2.5275	0.0721182
2.52917	1.01585		2.52917	0.373593		2.52917	0.0717393
2.53083	0.993908		2.53083	0.384667		2.53083	0.0726579
2.5325	1.00308		2.5325	0.379622		2.5325	0.0718534
2.53417	1.00668		2.53417	0.382348		2.53417	0.0732272
2.53583	1.03467		2.53583	0.37898		2.53583	0.0702612
2.5375	1.0265		2.5375	0.370212		2.5375	0.0743285
2.53917	0.990363		2.53917	0.365411		2.53917	0.0718072
2.54083	0.992125		2.54083	0.371118		2.54083	0.0723053
2.5425	1.02649		2.5425	0.368423		2.5425	0.0695331
2.54417	1.03798		2.54417	0.373572		2.54417	0.073263
2.54583	0.998188		2.54583	0.365599		2.54583	0.0702718
2.5475	1.00156		2.5475	0.372247		2.5475	0.0714539
2.54917	1.01183		2.54917	0.371605		2.54917	0.0716172
2.55083	1.00946		2.55083	0.369383		2.55083	0.0713135
2.5525	0.995351		2.5525	0.376996		2.5525	0.0707372
2.55417	0.976982		2.55417	0.372451		2.55417	0.0714739
2.55583	0.985919		2.55583	0.370206		2.55583	0.0699265
2.5575	1.01372		2.5575	0.377767		2.5575	0.070207
2.55917	0.992312		2.55917	0.376516		2.55917	0.0707113
2.56083	1.03416		2.56083	0.374194		2.56083	0.071002
2.5625	1.05491		2.5625	0.37561		2.5625	0.0700645
2.56417	1.02416		2.56417	0.370395		2.56417	0.0700841
2.56583	1.03576		2.56583	0.378291		2.56583	0.0681505
2.5675	1.00936		2.5675	0.375368		2.5675	0.0710857
2.56917	1.00136		2.56917	0.378825		2.56917	0.0687126
2.57083	1.03526		2.57083	0.38228		2.57083	0.0687547
2.5725	0.997685		2.5725	0.369057		2.5725	0.0685401
2.57417	1.01167		2.57417	0.372378		2.57417	0.0691634
2.57583	0.992691		2.57583	0.381877		2.57583	0.0677662
2.5775	1.00678		2.5775	0.383728		2.5775	0.0693491
2.57917	1.03506		2.57917	0.370133		2.57917	0.0688846
2.58083	1.01306		2.58083	0.380591		2.58083	0.0694278
2.5825	1.0306		2.5825	0.370286		2.5825	0.0678953
2.58417	1.05643		2.58417	0.375675		2.58417	0.067722
2.58583	1.01808		2.58583	0.376035		2.58583	0.067688
2.5875	1.02899		2.5875	0.375201		2.5875	0.0676573
2.58917	1.01203		2.58917	0.380253		2.58917	0.066313
2.59083	1.01776		2.59083	0.370688		2.59083	0.0686113
2.5925	1.00864		2.5925	0.378625		2.5925	0.0668351
2.59417	1.01518		2.59417	0.380867		2.59417	0.0681438
2.59583	1.00274		2.59583	0.371733		2.59583	0.0663614
2.5975	0.991745		2.5975	0.374934		2.5975	0.0698883
2.59917	1.02398		2.59917	0.365634		2.59917	0.0667268
2.60083	0.993814		2.60083	0.369506		2.60083	0.0682585
2.6025	0.984475		2.6025	0.36928		2.6025	0.0662982
2.60417	1.02354		2.60417	0.369924		2.60417	0.0683947
2.60583	0.997234		2.60583	0.371935		2.60583	0.0667653
2.6075	1.03728		2.6075	0.378107		2.6075	0.0670932
2.60917	1.05672		2.60917	0.369264		2.60917	0.0667721
2.61083	1.06243		2.61083	0.37735		2.61083	0.0677693
2.6125	1.03879		2.6125	0.378545		2.6125	0.0667553
2.61417	1.00973		2.61417	0.381272		2.61417	0.0672628
2.61583	0.98593		2.61583	0.379185		2.61583	0.0683761
2.6175	1.02194		2.6175	0.365324		2.6175	0.066816
2.61917	1.01551		2.61917	0.379162		2.61917	0.0678071
2.62083	1.00238		2.62083	0.378664		2.62083	0.0667294
2.6225	0.996904		2.6225	0.371409		2.6225	0.0657837
2.62417	1.02311		2.62417	0.381255		2.62417	0.0666463
2.62583	1.00226		2.62583	0.374359		2.62583	0.0649867
2.6275	0.9919		2.6275	0.378231		2.6275	0.0672453
2.62917	1.00843		2.62917	0.374506		2.62917	0.0658768
2.63083	1.0311		2.63083	0.377682		2.63083	0.0659567
2.6325	1.00213		2.6325	0.381091		2.6325	0.0654308
2.63417	0.997396		2.63417	0.378712		2.63417	0.0667479
2.63583	1.02662		2.63583	0.377221		2.63583	0.066659
2.6375	1.04249		2.6375	0.38845		2.6375	0.066298
2.63917	1.00385		2.63917	0.383181		2.63917	0.0652679
2.64083	1.01519		2.64083	0.384322		2.64083	0.0660938
2.6425	1.01906		2.6425	0.378959		2.6425	0.064212
2.64417	1.01438		2.64417	0.372147		2.64417	0.0656337
2.64583	1.01869		2.64583	0.367098		2.64583	0.065329
2.6475	1.01661		2.6475	0.38308		2.6475	0.0670656
2.64917	1.00956		2.64917	0.3696		2.64917	0.0652091
2.65083	1.03326		2.65083	0.378337		2.65083	0.0654269
2.6525	1.03489		2.6525	0.374253		2.6525	0.0646866
2.65417	1.01112		2.65417	0.380844		2.65417	0.0666614
2.65583	1.03593		2.65583	0.374454		2.65583	0.0648113
2.6575	1.05275		2.6575	0.370821		2.6575	0.0657042
2.65917	1.01103		2.65917	0.382164		2.65917	0.0661698
2.66083	1.04788		2.66083	0.374874		2.66083	0.0650275
2.6625	1.02687		2.6625	0.381109		2.6625	0.0656674
2.66417	1.01722		2.66417	0.380324		2.66417	0.0659199
2.66583	1.03638		2.66583	0.385642		2.66583	0.0650854
2.6675	1.02692		2.6675	0.381726		2.6675	0.066777
2.66917	1.06086		2.66917	0.384657		2.66917	0.0659881
2.67083	1.01876		2.67083	0.38965		2.67083	0.0656352
2.6725	1.04949		2.6725	0.390697		2.6725	0.0652911
2.67417	0.997261		2.67417	0.381469		2.67417	0.0660937
2.67583	1.0135		2.67583	0.382148		2.67583	0.0669627
2.6775	1.05047		2.6775	0.379763		2.6775	0.0657816
2.67917	1.02368		2.67917	0.370809		2.67917	0.0658461
2.68083	1.03797		2.68083	0.371895		2.68083	0.0654382
2.6825	1.02298		2.6825	0.380069		2.6825	0.0639831
2.68417	1.03908		2.68417	0.380319		2.68417	0.0663463
2.68583	1.04007		2.68583	0.378789		2.68583	0.0655107
2.6875	1.02228		2.6875	0.382474		2.6875	0.0660299
2.68917	1.03636		2.68917	0.373222		2.68917	0.0656837
2.69083	1.02336		2.69083	0.383261		2.69083	0.0660815
2.6925	1.01891		2.6925	0.390473		2.6925	0.0641504
2.69417	1.03329		2.69417	0.383569		2.69417	0.0654008
2.69583	1.05015		2.69583	0.383632		2.69583	0.0664205
2.6975	1.02661		2.6975	0.378787		2.6975	0.0663499
2.69917	0.996074		2.69917	0.377106		2.69917	0.0647641
2.70083	1.02521		2.70083	0.383065		2.70083	0.0658024
2.7025	1.02413		2.7025	0.37304		2.7025	0.0674818
2.70417	1.01683		2.70417	0.375725		2.70417	0.0659698
2.70583	1.00359		2.70583	0.378935		2.70583	0.0658982
2.7075	1.05924		2.7075	0.376262		2.7075	0.0647307
2.70917	1.04185		2.70917	0.381136		2.70917	0.0651541
2.71083	1.03614		2.71083	0.372363		2.71083	0.0664672
2.7125	1.0291		2.7125	0.384314		2.7125	0.0658396
2.71417	1.05299		2.71417	0.386216		2.71417	0.0666505
2.71583	1.03478		2.71583	0.38595		2.71583	0.0651053
2.7175	1.0079		2.7175	0.377671		2.7175	0.066419
2.71917	1.01547		2.71917	0.381456		2.71917	0.0658481
2.72083	1.01406		2.72083	0.383552		2.72083	0.0662259
2.7225	1.0435		2.7225	0.379455		2.7225	0.0641103
2.72417	1.01959		2.72417	0.373222		2.72417	0.0678432
2.72583	1.01392		2.72583	0.380848		2.72583	0.0643485
2.7275	1.02898		2.7275	0.381977		2.7275	0.0659019
2.72917	1.04084		2.72917	0.376301		2.72917	0.0650826
2.73083	1.03669		2.73083	0.377937		2.73083	0.064955
2.7325	1.03535		2.7325	0.382627		2.7325	0.0649502
2.73417	1.0088		2.73417	0.378408		2.73417	0.0662032
2.73583	1.04796		2.73583	0.371404		2.73583	0.0659653
2.7375	0.999698		2.7375	0.379841		2.7375	0.0671349
2.73917	1.00913		2.73917	0.395384		2.73917	0.066068
2.74083	0.990781		2.74083	0.381453		2.74083	0.0672694
2.7425	1.0429		2.7425	0.386078		2.7425	0.0641492
2.74417	1.02393		2.74417	0.379087		2.74417	0.0679345
2.74583	1.02433		2.74583	0.383458		2.74583	0.0649888
2.7475	1.04357		2.7475	0.385163		2.7475	0.0654887
2.74917	1.03942		2.74917	0.379119		2.74917	0.0670288
2.75083	1.04207		2.75083	0.373709		2.75083	0.0652704
2.7525	1.0241		2.7525	0.391476		2.7525	0.0652885
2.75417	1.03689		2.75417	0.385198		2.75417	0.0667711
2.75583	1.04882		2.75583	0.37786		2.75583	0.0659234
2.7575	1.0534		2.7575	0.376379		2.7575	0.0658104
2.75917	1.02337		2.75917	0.38428		2.75917	0.0654359
2.76083	1.00173		2.76083	0.371748		2.76083	0.0657919
2.7625	1.03557		2.7625	0.384781		2.7625	0.0654213
2.76417	1.0415		2.76417	0.388156		2.76417	0.0652005
2.76583	0.990774		2.76583	0.382132		2.76583	0.0657203
2.7675	1.0459		2.7675	0.374557		2.7675	0.0658256
2.76917	1.04531		2.76917	0.367771		2.76917	0.064148
2.77083	1.02542		2.77083	0.394142		2.77083	0.0662887
2.7725	1.04413		2.7725	0.385004		2.7725	0.0666291
2.77417	1.00853		2.77417	0.374902		2.77417	0.0657216
2.77583	1.02789		2.77583	0.380409		2.77583	0.0656254
2.7775	1.03603		2.7775	0.378596		2.7775	0.0674663
2.77917	1.02539		2.77917	0.383986		2.77917	0.0654581
2.78083	1.05216		2.78083	0.379073		2.78083	0.0651894
2.7825	1.01424		2.7825	0.377559		2.7825	0.0661035
2.78417	1.06358		2.78417	0.374864		2.78417	0.0657852
2.78583	1.04443		2.78583	0.396319		2.78583	0.0650979
2.7875	1.0167		2.7875	0.381328		2.7875	0.0675419
2.78917	1.02325		2.78917	0.375589		2.78917	0.0648642
2.79083	1.03836		2.79083	0.387823		2.79083	0.0664961
2.7925	1.00059		2.7925	0.389692		2.7925	0.0669281
2.79417	1.0216		2.79417	0.382211		2.79417	0.0653592
2.79583	1.04344		2.79583	0.384366		2.79583	0.0648673
2.7975	1.02775		2.7975	0.383145		2.7975	0.0660958
2.79917	1.02616		2.79917	0.381958		2.79917	0.0657961
2.80083	1.0359		2.80083	0.388173		2.80083	0.0657367
2.8025	1.0354		2.8025	0.384186		2.8025	0.0652639
2.80417	1.0232		2.80417	0.382797		2.80417	0.0660489
2.80583	1.03285		2.80583	0.384928		2.80583	0.0648842
2.8075	1.02266		2.8075	0.381611		2.8075	0.0649424
2.80917	1.00503		2.80917	0.378232		2.80917	0.0655247
2.81083	1.00197		2.81083	0.386078		2.81083	0.0658485
2.8125	1.02885		2.8125	0.386328		2.8125	0.0650237
2.81417	1.04808		2.81417	0.387787		2.81417	0.0660984
2.81583	1.03887		2.81583	0.376313		2.81583	0.0642128
2.8175	1.02014		2.8175	0.376621		2.8175	0.0643933
2.81917	1.05494		2.81917	0.388063		2.81917	0.0652244
2.82083	1.04207		2.82083	0.380448		2.82083	0.0655272
2.8225	1.04529		2.8225	0.377893		2.8225	0.0642577
2.82417	1.03646		2.82417	0.378941		2.82417	0.0658563
2.82583	1.01973		2.82583	0.379983		2.82583	0.0649699
2.8275	0.998225		2.8275	0.391168		2.8275	0.0641865
2.82917	1.03298		2.82917	0.385464		2.82917	0.0648137
2.83083	1.03958		2.83083	0.383889		2.83083	0.065769
2.8325	1.04595		2.8325	0.391125		2.8325	0.0652009
2.83417	1.01266		2.83417	0.388246		2.83417	0.0656312
2.83583	1.01051		2.83583	0.386501		2.83583	0.0637492
2.8375	1.01212		2.8375	0.375867		2.8375	0.0648222
2.83917	1.02214		2.83917	0.3907		2.83917	0.0653757
2.84083	1.02247		2.84083	0.390167		2.84083	0.065065
2.8425	1.01294		2.8425	0.382139		2.8425	0.0650308
2.84417	1.04871		2.84417	0.38579		2.84417	0.0647866
2.84583	1.03252		2.84583	0.397148		2.84583	0.0650591
2.8475	1.05124		2.8475	0.398725		2.8475	0.0649768
2.84917	1.0726		2.84917	0.39153		2.84917	0.0635251
2.85083	1.00042		2.85083	0.390716		2.85083	0.0671733
2.8525	1.02023		2.8525	0.383478		2.8525	0.0657803
2.85417	1.01759		2.85417	0.378762		2.85417	0.064832
2.85583	1.00489		2.85583	0.380248		2.85583	0.0664503
2.8575	1.03865		2.8575	0.382664		2.8575	0.0659747
2.85917	0.994589		2.85917	0.39045		2.85917	0.0647882
2.86083	1.05777		2.86083	0.386258		2.86083	0.0667128
2.8625	1.04596		2.8625	0.380857		2.8625	0.0648442
2.86417	1.04547		2.86417	0.381988		2.86417	0.0646986
2.86583	1.06157		2.86583	0.384632		2.86583	0.0666335
2.8675	1.01828		2.8675	0.381935		2.8675	0.0655286
2.86917	1.04703		2.86917	0.389885		2.86917	0.0645331
2.87083	1.03924		2.87083	0.394476		2.87083	0.0670535
2.8725	1.03507		2.8725	0.394752		2.8725	0.0645229
2.87417	1.0214		2.87417	0.379321		2.87417	0.064829
2.87583	1.04894		2.87583	0.385528		2.87583	0.0649159
2.8775	1.03754		2.8775	0.388869		2.8775	0.0654722
2.87917	1.04509		2.87917	0.382114		2.87917	0.0655975
2.88083	0.990824		2.88083	0.390172		2.88083	0.064962
2.8825	1.03728		2.8825	0.391231		2.8825	0.0644274
2.88417	1.03066		2.88417	0.38402		2.88417	0.0659524
2.88583	1.01174		2.88583	0.393009		2.88583	0.064463
2.8875	1.04871		2.8875	0.375503		2.8875	0.065586
2.88917	1.05001		2.88917	0.383034		2.88917	0.0645136
2.89083	1.02991		2.89083	0.385299		2.89083	0.0653253
2.8925	1.05556		2.8925	0.383305		2.8925	0.0642652
2.89417	1.01866		2.89417	0.39413		2.89417	0.0659438
2.89583	1.042		2.89583	0.38678		2.89583	0.0635981
2.8975	1.09246		2.8975	0.376286		2.8975	0.0648083
2.89917	1.0241		2.89917	0.382841		2.89917	0.0644871
2.90083	1.02527		2.90083	0.390299		2.90083	0.0660628
2.9025	1.07318		2.9025	0.381107		2.9025	0.0641045
2.90417	1.063		2.90417	0.387101		2.90417	0.0666104
2.90583	1.01594		2.90583	0.382684		2.90583	0.064715
2.9075	1.06755		2.9075	0.392939		2.9075	0.0645116
2.90917	1.08141		2.90917	0.3853		2.90917	0.0652163
2.91083	0.999743		2.91083	0.385913		2.91083	0.0640924
2.9125	1.01966		2.9125	0.389199		2.9125	0.0645722
2.91417	1.05322		2.91417	0.389983		2.91417	0.0636745
2.91583	1.06229		2.91583	0.392129		2.91583	0.0655686
2.9175	1.06491		2.9175	0.382841		2.9175	0.0644762
2.91917	1.04115		2.91917	0.386298		2.91917	0.0644296
2.92083	1.07851		2.92083	0.401027		2.92083	0.0653216
2.9225	1.10604		2.9225	0.389628		2.9225	0.0645504
2.92417	1.03755		2.92417	0.385093		2.92417	0.0647519
2.92583	1.03777		2.92583	0.392429		2.92583	0.0648874
2.9275	1.04129		2.9275	0.378258		2.9275	0.0649455
2.92917	1.05442		2.92917	0.387553		2.92917	0.0636001
2.93083	1.0507		2.93083	0.379509		2.93083	0.0650438
2.9325	1.05035		2.9325	0.39037		2.9325	0.0649356
2.93417	1.04728		2.93417	0.388014		2.93417	0.0665623
2.93583	1.05158		2.93583	0.385232		2.93583	0.0633906
2.9375	1.05155		2.9375	0.398467		2.9375	0.0644567
2.93917	1.03498		2.93917	0.391682		2.93917	0.0642877
2.94083	1.00603		2.94083	0.391777		2.94083	0.0651595
2.9425	1.0518		2.9425	0.38061		2.9425	0.0651712
2.94417	1.05288		2.94417	0.388509		2.94417	0.0657124
2.94583	1.05911		2.94583	0.389623		2.94583	0.0644014
2.9475	1.02682		2.9475	0.383821		2.9475	0.0637702
2.94917	1.05003		2.94917	0.387955		2.94917	0.0653661
2.95083	1.02464		2.95083	0.398626		2.95083	0.0637374
2.9525	1.02406		2.9525	0.377784		2.9525	0.0645382
2.95417	1.02934		2.95417	0.393762		2.95417	0.0640556
2.95583	1.04788		2.95583	0.391858		2.95583	0.0653184
2.9575	1.01694		2.9575	0.390517		2.9575	0.0657086
2.95917	1.03843		2.95917	0.38642		2.95917	0.0646616
2.96083	1.02151		2.96083	0.375297		2.96083	0.0644956
2.9625	1.04272		2.9625	0.383867		2.9625	0.0640116
2.96417	1.02441		2.96417	0.394957		2.96417	0.0662893
2.96583	1.04756		2.96583	0.401635		2.96583	0.063727
2.9675	1.06093		2.9675	0.398887		2.9675	0.0644064
2.96917	1.05382		2.96917	0.387332		2.96917	0.0634176
2.97083	1.06205		2.97083	0.388279		2.97083	0.0664881
2.9725	1.01417		2.9725	0.399223		2.9725	0.0650774
2.97417	1.03294		2.97417	0.395921		2.97417	0.0638846
2.97583	1.07087		2.97583	0.38954		2.97583	0.0652798
2.9775	1.0487		2.9775	0.400664		2.9775	0.0660512
2.97917	1.03318		2.97917	0.392622		2.97917	0.0645213
2.98083	1.03755		2.98083	0.390994		2.98083	0.0641006
2.9825	1.07273		2.9825	0.383615		2.9825	0.0629877
2.98417	1.08195		2.98417	0.392496		2.98417	0.065684
2.98583	1.03694		2.98583	0.386964		2.98583	0.0659369
2.9875	1.02409		2.9875	0.388414		2.9875	0.0644142
2.98917	1.06487		2.98917	0.387265		2.98917	0.0641607
2.99083	1.04644		2.99083	0.388957		2.99083	0.0648509
2.9925	1.03601		2.9925	0.395848		2.9925	0.0651314
2.99417	1.06093		2.99417	0.39879		2.99417	0.0643216
2.99583	1.07407		2.99583	0.395587		2.99583	0.0638038
2.9975	1.08403		2.9975	0.3913		2.9975	0.0649904
2.99917	1.06889		2.99917	0.390612		2.99917	0.0634014
3.00083	1.03931		3.00083	0.400006		3.00083	0.0660035
3.0025	1.07721		3.0025	0.39506		3.0025	0.0641577
3.00417	1.06674		3.00417	0.394778		3.00417	0.0656011
3.00583	1.04912		3.00583	0.385748		3.00583	0.0641134
3.0075	1.04024		3.0075	0.391731		3.0075	0.0649162
3.00917	1.09665		3.00917	0.392223		3.00917	0.0647325
3.01083	1.04952		3.01083	0.381184		3.01083	0.0645909
3.0125	1.065		3.0125	0.382049		3.0125	0.0636403
3.01417	1.05144		3.01417	0.386645		3.01417	0.0657176
3.01583	1.0516		3.01583	0.388619		3.01583	0.0637284
3.0175	1.03357		3.0175	0.391278		3.0175	0.0643522
3.01917	1.05782		3.01917	0.384493		3.01917	0.0647624
3.02083	1.03227		3.02083	0.391021		3.02083	0.0647656
3.0225	1.0433		3.0225	0.391704		3.0225	0.0657035
3.02417	1.02935		3.02417	0.390807		3.02417	0.0645703
3.02583	1.04594		3.02583	0.390324		3.02583	0.0646902
3.0275	1.05886		3.0275	0.399541		3.0275	0.0646063
3.02917	1.05033		3.02917	0.395842		3.02917	0.0646996
3.03083	1.04661		3.03083	0.38769		3.03083	0.064628
3.0325	1.03007		3.0325	0.393128		3.0325	0.0639143
3.03417	1.05334		3.03417	0.394505		3.03417	0.0644247
3.03583	1.06018		3.03583	0.386026		3.03583	0.0649718
3.0375	1.01596		3.0375	0.399123		3.0375	0.0643883
3.03917	1.07464		3.03917	0.38856		3.03917	0.0633597
3.04083	1.05468		3.04083	0.393066		3.04083	0.0663764
3.0425	1.05663		3.0425	0.393747		3.0425	0.0655965
3.04417	1.06762		3.04417	0.391424		3.04417	0.064947
3.04583	1.08069		3.04583	0.391353		3.04583	0.0654444
3.0475	1.0191		3.0475	0.401337		3.0475	0.065143
3.04917	1.10373		3.04917	0.391543		3.04917	0.0646236
3.05083	1.03308		3.05083	0.393652		3.05083	0.0650557
3.0525	1.04842		3.0525	0.394414		3.0525	0.0651944
3.05417	1.03702		3.05417	0.394401		3.05417	0.0658417
3.05583	1.06981		3.05583	0.391551		3.05583	0.0651155
3.0575	1.048		3.0575	0.3923		3.0575	0.0645341
3.05917	1.04025		3.05917	0.38843		3.05917	0.0653867
3.06083	1.07212		3.06083	0.390346		3.06083	0.0647037
3.0625	1.08217		3.0625	0.394185		3.0625	0.063748
3.06417	1.02148		3.06417	0.395136		3.06417	0.0653518
3.06583	1.04789		3.06583	0.400424		3.06583	0.0627828
3.0675	1.02063		3.0675	0.385528		3.0675	0.0654502
3.06917	1.09755		3.06917	0.393569		3.06917	0.064548
3.07083	1.06444		3.07083	0.381303		3.07083	0.0644573
3.0725	1.03691		3.0725	0.400768		3.0725	0.0644715
3.07417	1.06065		3.07417	0.388999		3.07417	0.0638446
3.07583	1.04974		3.07583	0.386828		3.07583	0.0658165
3.0775	1.07462		3.0775	0.395863		3.0775	0.0649967
3.07917	1.06961		3.07917	0.388766		3.07917	0.0651668
3.08083	1.07382		3.08083	0.390313		3.08083	0.0638512
3.0825	1.0748		3.0825	0.373788		3.0825	0.06624
3.08417	1.04667		3.08417	0.384668		3.08417	0.0656017
3.08583	1.0126		3.08583	0.403415		3.08583	0.0637529
3.0875	1.04509		3.0875	0.388934		3.0875	0.064726
3.08917	1.05369		3.08917	0.39662		3.08917	0.0645138
3.09083	1.05022		3.09083	0.395687		3.09083	0.0644953
3.0925	1.05278		3.0925	0.403018		3.0925	0.066182
3.09417	1.04334		3.09417	0.393619		3.09417	0.0660893
3.09583	1.06244		3.09583	0.392614		3.09583	0.063168
3.0975	1.05793		3.0975	0.388653		3.0975	0.0649672
3.09917	1.03524		3.09917	0.389314		3.09917	0.0640441
3.10083	1.03041		3.10083	0.396207		3.10083	0.0647559
3.1025	1.05863		3.1025	0.384375		3.1025	0.0650781
3.10417	1.03385		3.10417	0.390397		3.10417	0.0643112
3.10583	1.03791		3.10583	0.387585		3.10583	0.0657353
3.1075	1.03915		3.1075	0.39528		3.1075	0.064685
3.10917	1.04238		3.10917	0.409251		3.10917	0.0656539
3.11083	1.0309		3.11083	0.396641		3.11083	0.0639848
3.1125	1.03422		3.1125	0.391031		3.1125	0.0640244
3.11417	1.08213		3.11417	0.395642		3.11417	0.0665907
3.11583	1.10605		3.11583	0.397643		3.11583	0.0642682
3.1175	1.03998		3.1175	0.389608		3.1175	0.0654814
3.11917	1.04806		3.11917	0.387553		3.11917	0.0639463
3.12083	1.06508		3.12083	0.381766		3.12083	0.0639228
3.1225	1.061		3.1225	0.388755		3.1225	0.0643509
3.12417	1.0287		3.12417	0.394765		3.12417	0.0646343
3.12583	1.03773		3.12583	0.385476		3.12583	0.0646963
3.1275	1.04312		3.1275	0.39261		3.1275	0.0649299
3.12917	1.05978		3.12917	0.391218		3.12917	0.0638721
3.13083	1.02037		3.13083	0.386295		3.13083	0.0641073
3.1325	1.03731		3.1325	0.395731		3.1325	0.06363
3.13417	1.03946		3.13417	0.401929		3.13417	0.0652618
3.13583	1.06147		3.13583	0.378559		3.13583	0.0634719
3.1375	1.06052		3.1375	0.388215		3.1375	0.0640718
3.13917	1.03768		3.13917	0.393095		3.13917	0.0665621
3.14083	1.03823		3.14083	0.38551		3.14083	0.0656142
3.1425	1.08767		3.1425	0.391441		3.1425	0.0643946
3.14417	1.08383		3.14417	0.391336		3.14417	0.0655516
3.14583	1.03115		3.14583	0.390588		3.14583	0.0654709
3.1475	1.07296		3.1475	0.391421		3.1475	0.0654377
3.14917	1.06145		3.14917	0.388512		3.14917	0.0637436
3.15083	1.06825		3.15083	0.373677		3.15083	0.0665558
3.1525	1.06099		3.1525	0.393362		3.1525	0.0633888
3.15417	1.0578		3.15417	0.378536		3.15417	0.0650225
3.15583	1.06327		3.15583	0.388986		3.15583	0.0641812
3.1575	1.04655		3.1575	0.386423		3.1575	0.0645579
3.15917	1.06692		3.15917	0.388807		3.15917	0.0638058
3.16083	1.07228		3.16083	0.386026		3.16083	0.064471
3.1625	1.12236		3.1625	0.393135		3.1625	0.0641733
3.16417	1.07444		3.16417	0.383766		3.16417	0.0647828
3.16583	1.07107		3.16583	0.401029		3.16583	0.0647352
3.1675	1.065		3.1675	0.388203		3.1675	0.0644776
3.16917	1.06898		3.16917	0.391865		3.16917	0.0651476
3.17083	1.07861		3.17083	0.384499		3.17083	0.0643787
3.1725	1.04308		3.1725	0.393829		3.1725	0.0650095
3.17417	1.07445		3.17417	0.389746		3.17417	0.0663608
3.17583	1.04617		3.17583	0.395211		3.17583	0.0642711
3.1775	1.09567		3.1775	0.388899		3.1775	0.0657799
3.17917	1.03487		3.17917	0.386225		3.17917	0.0649249
3.18083	1.0738		3.18083	0.383247		3.18083	0.0641011
3.1825	1.06658		3.1825	0.393453		3.1825	0.0641194
3.18417	1.03193		3.18417	0.390839		3.18417	0.065039
3.18583	1.08384		3.18583	0.397947		3.18583	0.0641587
3.1875	1.07546		3.1875	0.380156		3.1875	0.0649221
3.18917	1.04644		3.18917	0.394693		3.18917	0.0649542
3.19083	1.05722		3.19083	0.388428
3.1925	1.10495		3.1925	0.393389
3.19417	1.06333		3.19417	0.397155
3.19583	1.05659		3.19583	0.38865
3.1975	1.05247		3.1975	0.395777
3.19917	1.10627		3.19917	0.388977
3.20083	1.05341		3.20083	0.395336
3.2025	1.04113		3.2025	0.393194
3.20417	1.10211		3.20417	0.386305
3.20583	1.08857		3.20583	0.392335
3.2075	1.08121		3.2075	0.403689
3.20917	1.05276		3.20917	0.393347
3.21083	1.05036		3.21083	0.398877
3.2125	1.05642		3.2125	0.391103
3.21417	1.04762		3.21417	0.386666
3.21583	1.08402		3.21583	0.407447
3.2175	1.07119		3.2175	0.391629
3.21917	1.03078		3.21917	0.390703
3.22083	1.0688		3.22083	0.38736
3.2225	1.05535		3.2225	0.395288
3.22417	1.0883		3.22417	0.392107
3.22583	1.06082		3.22583	0.388394
3.2275	1.06802		3.2275	0.400961
3.22917	1.07892		3.22917	0.395906
3.23083	1.06365		3.23083	0.390381
3.2325	1.03135		3.2325	0.38717
3.23417	1.05132		3.23417	0.397273
3.23583	1.0804		3.23583	0.396057
3.2375	1.05335		3.2375	0.392921
3.23917	1.03353		3.23917	0.39271
3.24083	1.07559		3.24083	0.386656
3.2425	1.08414		3.2425	0.386864
3.24417	1.07915		3.24417	0.405446
3.24583	1.02848		3.24583	0.399871
3.2475	1.05613		3.2475	0.387774
3.24917	1.10437		3.24917	0.389522
3.25083	1.04901		3.25083	0.388328
3.2525	1.09755		3.2525	0.39638
3.25417	1.05524		3.25417	0.394783
3.25583	1.07883		3.25583	0.391878
3.2575	1.08952		3.2575	0.396494
3.25917	1.0462		3.25917	0.398381
3.26083	1.06818		3.26083	0.393516
3.2625	1.0751		3.2625	0.396648
3.26417	1.13387		3.26417	0.400179
3.26583	1.07514		3.26583	0.401926
3.2675	1.09452		3.2675	0.399229
3.26917	1.05067		3.26917	0.39741
3.27083	1.06258		3.27083	0.397582
3.2725	1.09413		3.2725	0.39526
3.27417	1.06428		3.27417	0.397908
3.27583	1.08733		3.27583	0.391836
3.2775	1.07375		3.2775	0.394872
3.27917	1.05583		3.27917	0.389946
3.28083	1.06615		3.28083	0.385792
3.2825	1.07995		3.2825	0.382845
3.28417	1.04261		3.28417	0.401623
3.28583	1.02252		3.28583	0.398881
3.2875	1.07227		3.2875	0.392714
3.28917	1.07204		3.28917	0.396303
3.29083	1.07782		3.29083	0.389354
3.2925	1.07354		3.2925	0.395522
3.29417	1.09012		3.29417	0.395124
3.29583	1.08079		3.29583	0.390914
3.2975	1.11627		3.2975	0.398457
3.29917	1.04772		3.29917	0.386847
3.30083	1.06177		3.30083	0.391011
3.3025	1.10378		3.3025	0.393819
3.30417	1.10625		3.30417	0.401478
3.30583	1.07608		3.30583	0.405769
3.3075	1.04332		3.3075	0.391955
3.30917	1.0993		3.30917	0.385561
3.31083	1.06025		3.31083	0.392796
3.3125	1.0685		3.3125	0.401826
3.31417	1.04614		3.31417	0.389603
3.31583	1.09325		3.31583	0.400774
3.3175	1.06005		3.3175	0.39832
3.31917	1.0569		3.31917	0.39304
3.32083	1.0619		3.32083	0.39644
3.3225	1.07403		3.3225	0.402222
3.32417	1.07818		3.32417	0.388511
3.32583	1.04272		3.32583	0.400078
3.3275	1.07725		3.3275	0.394533
3.32917	1.06363		3.32917	0.401141
[truncated: 3,627 more rows]

## Sheet: Fig.s7e
c(GlcNAc-6P)	V0 (U/mg)
0.08	6.35797	6.4319	6.35797
0.25	18.0389	19.2957	18.9261
0.33	23.8793	23.5097	23.6576
1	43.249	37.1867	38.2217
2	44.8015	44.2101	44.5797
2.67	47.3151	48.5719	49.3852
3.33	47.5369	47.8326	48.2023
4	49.1634	47.3151	47.0194

## Sheet: Fig.s7f
c(ManNAc-6P)	V0 (U/mg)
0.165	0.33429	0.305961	0.339956
0.33	0.691244	0.657249	0.594923
0.67	1.0652	1.11619	1.05386
1	1.29183	1.18418	1.21818
2	1.43915	1.39382	1.37682
3.33	1.60913	1.52414	1.63746
4	1.80177	1.8301	1.75644
5	1.82443	1.76777	1.76211

## Sheet: Fig.s9b
S9b_data_raw
Temperature, °C	25	25.5	26	26.5	27	27.5	28	28.5	29	29.5	30	30.5	31	31.5	32	32.5	33	33.5	34	34.5	35	35.5	36	36.5	37	37.5	38	38.5	39	39.5	40	40.5	41	41.5	42	42.5	43	43.5	44	44.5	45	45.5	46	46.5	47	47.5	48	48.5	49
4 μM NagS_1	28474.2	28330.5	27993.4	27689.6	27259.3	26708.4	26070.3	25434.7	24988.9	24131.1	23817.3	23221.3	22571.9	21983.8	21581.8	21143.9	20877.5	20658.9	20715.4	20342.8	20406.4	19889.6	19594.5	19318.5	19241.4	19245.8	19402.6	19924.3	20347.4	20745.5	21411	21791.2	22421.4	23151.3	23881.1	24701.2	25892.1	27548.5	29387	31534.8	33764.5	36151.8	38757.7	41647.4	44715.4	47175.5	50417.9	53610.8	56601.3
4 μM NagS_2	27227.1	26985.8	26409.5	26094.7	25463	24876.5	24198.8	23857.9	23224.7	22708.7	22320.7	22166.8	21640.2	21674	21215.5	20964.1	20551.2	20504	20281.8	20142.9	19969.4	19909.5	19766.9	19709.9	19444.1	19477.3	19491.5	19806	20295.2	20776.1	21227.5	21685.5	22674.9	23164.3	23972.3	24940.1	25944.1	27179.5	28672.9	30367.6	32506.4	34825.6	37650.3	40166.2	43395.2	46380.5	49431.2	52487.5	55201
4 μM NagS_3	27637.4	27277.6	26549.9	25828.9	25016.2	24389.4	23824.8	23200.9	22635.4	22089.3	21517.3	21177	20787.6	20496.5	20479.7	20481.8	20477.4	20572.5	20631.9	20510.9	20210.9	20121	19946.4	19720.1	19625.9	19652.2	19644.1	19812.2	20175.2	20521.2	20855.2	21167.3	21619.7	22368.4	23280.6	24479.6	25469.5	26761.2	28322.6	30166.1	31952.5	34424.2	37112.3	40117.2	43081.4	45802.1	48199	50448.7	53000.6
2mM_1	49707.7	49461.2	49219.3	48874.8	48605.3	48433.6	48169.3	47689.8	47140.8	46618.6	46142.3	45745.5	45476.8	45199.9	44473.9	43994.7	43120	42324.7	41530.4	40620.3	39657.3	39115.4	38744	38225.8	37273.3	36730	36093.8	35530.1	34972.2	34475.2	34179.1	34426.8	34673.4	34750.9	35042.4	35227.5	35604	35969.4	36721.6	37722.3	39023.8	40539.8	42457.8	44564	47088.1	49830.5	53022.3	56626.1	60568
2mM_2	26151.8	26155.5	26082.5	25822.5	25492.7	25195.5	24965.1	24883.7	24605.1	24360.6	23996.3	23897.4	23695.7	23484.2	23361.7	23427.5	23473.8	23259.5	23102.7	22784	22557.1	22304.2	22052.4	21941.5	21830.6	21818.1	21693.3	21493.7	21285.8	21286	21336.9	21387.1	21478.5	21739.6	21920.7	22247.7	22871.2	23520.1	24417.6	25521.3	26766.6	28288.1	29878.4	31510	33382.4	35870.2	38902	42120	45847.5
2mM_3	31189.3	31247.4	31024.4	30733	30486.3	30315.9	29965	29831.9	29670.5	29616.7	29449.9	29329.6	28957.1	28643.6	28431.4	28334.8	28154.4	28000.5	27722.2	27551.5	27429.7	27281.6	27087	26823.4	26443.1	26316.3	26231.3	26131.2	26088.9	25996.1	25950.2	25746	25862.3	26021.1	26224.8	26880	27551.4	28548.7	29701.8	30671.2	31636.4	32812.2	34174.2	36073	38007.6	40549.1	43420.9	46920.3	50666.1
5mM_1	20033.4	19950	19942.6	19921.2	19609.4	19436.1	19383.6	19167.5	19096.7	18767.6	18557.6	18560.7	18499.4	18385.9	18193.1	18210	18047	17831.5	17764.9	17476.3	17298.5	17084.7	16803	16530.7	16486.7	16368.9	16076.4	15995.3	15970.9	15998.3	15944.9	15948.1	15929.7	15970.4	16126	16250.5	16298.1	16490.8	16876.8	17335.8	17545.1	18123.4	18717.1	19269.4	20078.3	21087.4	22291.8	23572.6	25251.6
5mM_2	22440.5	22328.7	22028.6	21728.1	21262	21116.1	20847.6	20704.4	20464.1	20160	20039.2	19972.7	19852.7	19679.7	19465.3	19559.6	19587.9	19234.1	19006.8	18621.1	18320.1	18169.1	18153.3	17865	17690.7	17767.4	17796.7	17378.4	17120.7	16860.4	16760.7	16677.2	16746.8	16809	16943.7	17129.6	17491	17982.1	18161.2	18561.7	18972.9	19510.3	20051	20819.4	21625	22557.8	24085.5	25762.5	27169.6
5mM_3	23844.6	23813.7	23784.5	23667.1	23476.7	23140.3	22825.8	22321.5	22198.2	22178.9	22141.4	21850.1	21812.9	21642.4	21524.1	21257.5	21169.7	20904.5	20857	20650.6	20553.5	20150.9	19904.9	19512.7	19317.9	19014.8	19028.6	19028.6	19076.1	19105.2	19065.6	19017.3	18806.8	18743.4	18647.9	18489.2	18709.8	18989.9	19245.5	19740.8	20118.4	20614	21191.3	21847.2	22546.2	23421.5	24748.2	25901.2	27290.4
10mM_1	21650.6	21613.9	21557.5	21668.9	21633.3	21519.3	21336.4	21209.9	20904.8	20433.6	20177.3	20209.2	20125.8	20232.5	19992.5	19872.7	19674.4	19510.5	19229.5	18957.8	18829.4	18875.5	18625.2	18501.4	17956.4	17717.3	17529.3	17180.4	16793.1	16618.9	16659	16769	16795.9	16828.6	16717.3	17113.2	17450.6	17472.4	17488.5	17830.9	18164.8	18456.2	18845.7	19381.5	20102.4	20954.6	21945.5	23197	24445.3
10mM_2	25466.4	25462.7	25113	25029.9	24689.2	24278.5	23933.7	23743.7	23475.4	23187.9	23073.9	23049.9	22735.4	22933.2	22547.4	22166.3	21809.8	21619	21058.5	20593	20198.5	19943.2	19597.1	19539.3	19124.7	19002.9	18915.6	19234.8	19069.8	19179.4	19166.7	19367.4	19328.3	19326.5	19345.3	19586	19558	19908.9	19901.4	20121.4	20417	20777	21213.5	21894.2	22737	23502.8	24518.1	25699.4	27163.9
10mM_3	23436.3	23373.1	23113.9	22911.9	22885	22850.6	22837.7	22741.3	22522.9	22371.8	22003.8	21751.3	21154.1	20970.5	20943.5	20907.8	20837.6	20888.7	20696	20573.7	20169.9	19782.8	19320.1	19004.5	18711.9	18468.6	18386.6	18447.6	18442	18453.7	18251	18209.8	18176.5	18231.2	18157.3	18176.1	18272.7	18512.2	18654.1	18712.3	18704.4	19013.2	19518.7	20197.3	20767.3	21671.9	22441.8	23740.4	25304
S9b_data_derivative
54	54.5	55	55.5	56	56.5	57	57.5	58	58.5	59	59.5	60	60.5	61	61.5	62	62.5	63	63.5	64	64.5	65	65.5	66	66.5	67	67.5	68	68.5	69	69.5	70	70.5	71	71.5	72	72.5	73	73.5
4.69232	7.63957	10.211	13.3627	16.4409	18.4681	19.4115	20.022	19.3272	19.0057	18.6545	16.9247	13.441	10.72	7.92934	5.5967	2.32364	-1.95993	-5.17682	-7.19171	-7.60131	-8.84313	-9.38042	-9.8445	-8.92017	-8.32765	-7.97992	-8.22215	-8.66906	-8.91735	-8.46533	-8.30399	-8.03623	-7.26189	-7.01274	-7.19146	-7.01342	-6.12562	-5.54045	-5.00793
8.2883	11.6058	14.2111	16.1784	18.0574	19.6935	21.3755	21.8464	21.9237	20.9259	20.2384	18.4617	16.2944	13.3362	10.6883	7.45242	4.49307	1.18373	-0.950385	-2.28056	-4.11456	-5.94063	-6.88914	-5.96777	-5.3413	-5.76036	-6.927	-8.06521	-8.34522	-8.39098	-7.99206	-8.01279	-7.54014	-7.16545	-6.34327	-6.12967	-5.57871	-5.13686	-3.9381	-3.39725
7.28124	8.94705	11.2539	13.3943	16.0128	18.2766	19.8535	20.2354	20.5718	20.9788	19.5508	17.6206	15.1915	13.1723	10.0153	6.49387	2.36366	-0.856687	-2.5149	-4.83309	-6.93164	-7.76774	-7.20378	-6.99773	-7.59921	-8.31279	-8.73888	-8.74791	-8.78807	-9.03336	-8.51581	-7.93108	-6.90521	-6.25583	-5.89982	-5.44004	-5.1142	-4.36793	-3.72754	-3.20222
7.48106	7.0923	6.87595	6.88859	7.14967	8.00297	8.84419	9.45303	9.83889	9.89749	8.7649	8.02489	7.46991	5.87737	3.3705	1.50955	0.248022	-1.67232	-2.78399	-3.58552	-4.19381	-4.6036	-4.54833	-4.57767	-4.66435	-4.13884	-4.41443	-4.94525	-5.14743	-4.95826	-5.15915	-5.30772	-5.38443	-5.17988	-5.07948	-4.28312	-4.01105	-3.98854	-3.65454	-2.66286
11.99	11.194	11.2347	11.5026	11.953	12.6021	13.7539	14.3115	14.4459	13.714	13.0381	11.3466	9.3301	6.65939	4.4864	1.87652	-0.078625	-1.60749	-2.79965	-3.98971	-4.54244	-5.25247	-5.59273	-5.89243	-6.09781	-6.7987	-6.46596	-5.99877	-5.71482	-5.78168	-5.81008	-5.49209	-5.35495	-5.38963	-5.44162	-5.10137	-4.92726	-4.50325	-3.84465	-3.70217
10.7854	10.3855	10.7121	10.7998	11.396	11.7935	12.7791	13.2655	13.0295	12.4762	11.1564	9.42657	7.57851	5.66248	2.93557	0.484856	-1.43909	-2.95536	-4.00624	-4.87878	-5.68744	-5.77368	-5.34428	-5.15198	-4.86122	-4.60118	-4.34673	-4.59759	-4.62375	-4.44999	-4.2079	-4.23848	-4.43282	-4.12511	-4.03746	-3.81583	-3.7567	-3.51793	-3.3258	-2.61389
22.7921	22.922	22.8682	22.5808	21.5517	20.6911	19.4491	18.0993	16.3322	14.7846	13.3122	11.3314	9.43512	7.2117	4.44018	2.06412	-0.278448	-2.48862	-4.03787	-5.48661	-7.02874	-7.76513	-7.16705	-6.96816	-6.52206	-5.88872	-5.56015	-5.19371	-5.23159	-5.30882	-5.49452	-5.26856	-5.10823	-5.29995	-5.52602	-5.68286	-5.03969	-4.53268	-4.15768	-3.80748
25.0751	24.7443	24.1246	22.9235	21.4025	19.9402	18.4415	17.2058	15.7168	14.052	12.4196	10.6054	8.70641	7.0727	5.75835	2.99812	0.266272	-1.86483	-3.21463	-4.48592	-5.85572	-6.32402	-6.90731	-6.88601	-6.80766	-6.14275	-6.07704	-6.21762	-6.11902	-5.61917	-5.57915	-5.45608	-5.4656	-5.55146	-5.32442	-4.67929	-3.95642	-3.47036	-3.00074	-2.77491
22.4466	22.4961	22.4274	21.8118	20.1562	18.642	17.4906	16.4578	15.4545	14.4862	12.6977	10.9336	9.39823	8.08941	5.70747	3.0378	0.751649	-0.832802	-2.30928	-4.07572	-4.89311	-5.52128	-5.42309	-5.31445	-5.2566	-5.44595	-5.41296	-5.66439	-5.86072	-5.80756	-5.7068	-5.75952	-5.46926	-5.5147	-5.66363	-5.34519	-4.75641	-4.19996	-3.85513	-3.51778
26.8736	26.0612	24.6071	22.7426	20.9216	18.3481	15.7085	13.1554	11.2102	8.76978	7.1152	5.77916	4.36207	2.71969	1.00406	0.114321	-1.06362	-1.81305	-2.97476	-3.66319	-4.08909	-3.92575	-3.65976	-3.5054	-3.11045	-3.29007	-3.45838	-3.60452	-3.73312	-3.90248	-3.96311	-4.11321	-4.01173	-4.37843	-4.35193	-4.47937	-4.53587	-4.57041	-3.98714	-3.36544
28.4686	26.6845	24.4946	22.7926	20.4593	17.8937	15.1177	12.4953	10.0553	8.23489	7.43664	6.30174	5.02161	3.3923	2.79087	1.69334	0.287076	-1.45148	-2.41665	-3.04724	-2.93069	-2.78474	-2.54723	-2.94709	-3.84406	-4.17298	-3.55351	-3.24993	-3.68109	-3.97884	-4.12747	-4.17904	-4.02283	-3.577	-3.54966	-4.1086	-3.99981	-3.5846	-3.01284	-3.09901
25.9259	25.0985	23.885	21.748	19.9117	17.9614	15.9934	13.4643	11.2059	9.32879	8.35285	7.49436	6.14093	4.36272	2.98027	1.28973	-0.490098	-1.89931	-2.9863	-3.64731	-3.66735	-3.72391	-3.95488	-4.61051	-4.14843	-4.07871	-3.73434	-4.25342	-4.23725	-4.26676	-3.91821	-4.1628	-4.13152	-3.84939	-3.2872	-3.30348	-3.27998	-3.32521	-3.03963	-2.80169
S9b_average_for figure
Temperature, °C	25	25.5	26	26.5	27	27.5	28	28.5	29	29.5	30	30.5	31	31.5	32	32.5	33	33.5	34	34.5	35	35.5	36	36.5	37	37.5	38	38.5	39	39.5	40	40.5	41	41.5	42	42.5	43	43.5	44	44.5	45	45.5	46	46.5	47	47.5	48	48.5	49
4 μM NagS	-4.64058	-4.74395	-4.74374	-4.6077	-4.66014	-4.59419	-4.3877	-4.15944	-3.93872	-3.51099	-3.20121	-2.96438	-2.91053	-2.69026	-2.56067	-2.3163	-1.902	-1.90349	-1.55582	-1.24972	-0.657104	-0.579478	-0.330958	-0.00853726	0.264414	0.818359	1.31406	1.88389	2.21593	3.04134	4.11853	5.19326	6.53835	8.07781	9.50644	11.1417	12.5928	14.2455	15.8496	17.8766	19.7642	21.217	21.9899	22.1753	21.9016	20.861	19.0094	17.4523	15.5553
2mM 6PG	-1.68207	-1.85363	-1.95148	-2.00568	-1.78961	-2.01975	-2.14419	-2.23398	-2.14111	-2.29264	-2.48689	-2.59728	-2.65591	-2.53194	-2.55663	-2.74753	-2.82745	-2.95953	-3.07812	-3.14995	-2.91205	-2.92108	-3.02373	-2.99271	-2.63132	-2.46524	-2.13019	-1.68546	-1.18026	-0.744835	0.0100488	0.76968	1.40577	2.03656	2.9761	4.05078	5.37128	7.0499	8.9475	10.8277	13.4632	16.2911	19.156	21.487	23.7388	25.0022	25.9366	26.2657	25.927
5mM 6PG	-1.427	-1.28095	-1.44013	-1.43975	-1.58429	-1.52749	-1.53858	-1.30133	-1.29409	-1.27744	-1.45447	-1.43421	-1.38726	-1.16224	-1.31876	-1.51858	-1.45331	-1.29362	-1.36969	-1.66641	-1.49882	-1.42742	-1.53668	-1.68413	-1.39605	-1.1211	-1.30108	-1.18542	-0.835877	-0.412375	-0.175026	0.108799	0.341628	0.569459	0.713864	1.09078	1.51669	2.29216	2.66779	3.14531	3.8159	5.04401	6.13343	7.58213	9.39499	11.389	13.492	15.8911	18.3153
10mM 6PG	-1.97136	-1.98148	-1.80336	-1.81874	-1.61235	-1.59914	-1.41421	-1.52908	-1.23594	-1.2967	-1.39347	-1.64823	-1.5435	-1.64501	-1.80895	-2.11257	-2.04957	-2.15296	-1.83423	-1.78106	-1.76004	-2.08404	-1.88117	-1.75736	-1.57338	-1.56421	-1.0732	-0.904289	-0.470211	-0.593017	-0.266539	-0.179116	0.261406	0.148977	0.493926	0.926272	1.26502	1.23344	1.51888	1.98293	2.71135	3.56665	4.76079	5.72399	7.11848	9.34122	12.1561	14.8656	17.611
[truncated: 49 more columns]

## Sheet: Fig.s9d
c(6-PG)	V0 (U/mg)
0	27.6498	27.173	28.2059
0.33	19.5455	20.2606	20.4195
0.67	18.6715	18.5126	20.499
1	16.6058	16.5263	16.7647
1.33	14.6989	13.9838	15.1756
2	11.7591	12.5536	11.6796
3	9.85222	9.5344	9.85222
4	8.1837	8.1837	8.26315

[truncated: 8 more sheets: Fig.s9e, Fig.s11, Fig.s12a, Fig.s12b, Fig.s12c, Fig.s13, Fig.s14a, Fig.s14b]
